# Supplementary material for: Identification and Verification of Feature Immune-Related Genes in Patients With Hypertrophic Cardiomyopathy Based on Bioinformatics Analyses
Source: Front Cardiovasc Med. 2021 Oct 26;8:752559. doi: 10.3389/fcvm.2021.752559 (PMC8577723; doi:10.3389/fcvm.2021.752559)
Supplement: Supplementary file 1 [file Data_Sheet_1.CSV]

ID_REF	GSM907203	GSM907204	GSM907205	GSM907206	GSM907207	GSM907208	GSM907209	GSM907210	GSM907211	GSM907212	GSM907213	GSM907214	GSM907215	GSM907216	GSM907217	GSM907218	GSM907219	GSM907220	GSM907221	GSM907222	GSM907223	GSM907224	GSM907225	GSM907226	GSM907227	GSM907228	GSM907229	GSM907230	GSM907231	GSM907232	GSM907233	GSM907234	GSM907235	GSM907236	GSM907237	GSM907238	GSM907239	GSM907240	GSM907241	GSM907242	GSM907243	GSM907244	GSM907245	GSM907246	GSM907247	GSM907248	GSM907249	GSM907250	GSM907251
CYBB	7.234422877	6.431245295	7.304718217	7.144576158	6.989852947	6.806079408	6.893874594	7.35682445	6.859824966	6.977293159	7.088485054	7.196301087	7.003841576	7.042984558	6.899250944	6.768312857	6.71113684	7.178340963	6.533747331	7.282326114	6.730405934	7.516991053	6.927583082	6.892858082	7.332810681	6.833458463	6.577768583	6.826378438	6.640215347	7.436843261	6.60105318	6.766146086	6.63472788	6.886036342	6.493423596	7.207060306	6.659331784	6.920159756	7.184486967	6.827322191	7.043054499	6.635889288	7.312911525	6.968144795	6.605845895	6.45051354	7.017624097	7.003680215	7.032100676
AGTR1	6.20426568	6.153120611	6.683299798	6.221493466	6.247032318	6.053999209	6.033540753	6.169100781	6.313402125	6.086777117	6.320824947	6.307858217	6.302224385	6.347145711	6.441584398	6.176749104	6.421512879	6.293127563	6.06093262	6.027299708	6.187933986	6.593961105	6.362087597	6.248697377	6.266454901	6.251455976	6.164368052	6.278489012	6.059065151	6.340463617	6.45140162	6.196039931	6.36982488	6.131371044	6.398935146	6.258321779	6.201888769	6.356560289	6.399059526	6.25408476	6.280986217	6.465806503	6.149469435	6.433554296	6.13777351	6.316533776	6.440526445	6.205619864	6.20964612
CCR1	6.199982886	6.233424423	6.236600086	6.252188207	6.276295837	6.395752974	6.154436216	6.188293194	5.894987047	6.18926558	5.902145541	6.136773765	6.108836783	5.813730604	6.161838491	6.435635814	6.146906839	6.206762692	6.172457852	6.263163433	6.448148382	6.167067077	6.124930984	5.985728034	6.343094199	6.309195196	6.073714726	5.906795014	6.218788503	6.0686078	6.095391394	6.10524144	6.277421283	6.35658315	6.210670982	6.133950835	6.234164243	6.181191958	6.177987823	6.225810784	6.263575569	5.923160842	6.238122048	6.285633827	6.201455937	6.035046654	6.24257317	6.379734888	6.069805674
ACKR3	10.36278086	10.4448425	9.93301881	10.21094322	10.32781958	10.52319844	10.65936023	9.56755284	9.605303954	10.79281507	9.554142557	10.07798667	10.02200743	9.852701046	9.963537258	10.76842279	10.04520067	10.60871896	10.18782333	11.24724044	10.54521559	10.292428	10.10122931	10.143462	9.428245598	9.757327504	10.45670828	9.467255126	10.37780864	10.3261435	10.29005771	9.998380306	10.34286278	9.619450596	10.41418158	10.27123288	9.633636421	9.607600303	9.525855717	9.792680456	10.19058441	9.927879979	10.07659579	10.21167252	10.32106448	10.14467527	10.34022135	10.4532376	10.42619862
JUN	9.968921655	10.66913018	10.04014874	10.01959637	9.678043779	9.813499774	10.98072099	9.642570026	10.24018804	10.62528055	9.926419533	10.19500311	10.17473798	10.01081385	10.3234928	10.67609835	10.4701217	9.809991091	9.735293204	10.32903465	10.48195985	10.49184372	10.56915725	9.876781817	9.71415709	10.29390218	10.77573366	9.923525767	10.00749223	9.649478379	10.07720737	9.579341281	10.05087537	10.21688479	9.933110005	10.45450306	10.07764883	9.971651476	9.762658816	10.15994909	10.34489676	10.22235411	9.494498929	10.01896904	10.62760248	9.548514136	10.66417658	9.908933551	9.541833211
[truncated: 96 more columns]
