# Supplementary material for: Identification and Verification of Feature Immune-Related Genes in Patients With Hypertrophic Cardiomyopathy Based on Bioinformatics Analyses
Source: Front Cardiovasc Med. 2021 Oct 26;8:752559. doi: 10.3389/fcvm.2021.752559 (PMC8577723; doi:10.3389/fcvm.2021.752559)
Supplement: Supplementary file 2 [file Table_1.XLS]

id	logFC	logCPM	PValue	FDR
SERPINA3	-5.12091170769955	4.53983909522345	6.03594332312757e-38	6.86451395209168e-34
CD163	-3.31997004548844	5.41103141617793	9.57060153655167e-38	6.86451395209168e-34
VSIG4	-2.93847222989562	3.91753602451856	2.22322927760303e-30	1.06307413290718e-26
C1QB	-2.71226724880664	4.48972778924616	4.3479453215897e-28	1.55928189095511e-24
FCN3	-2.77381261284844	2.73267583621344	7.87147273734033e-21	2.25832552834294e-17
C1QC	-2.15047346291985	4.22050892415747	1.05548378948511e-19	2.52348582669399e-16
SPP1	-5.00404387207518	4.34079927834216	6.47085866649031e-19	1.32606382244005e-15
LYVE1	-2.30978223497637	4.43475046512231	1.29029065618613e-18	2.31365243287375e-15
CYBB	-1.84073844645553	4.6288035556962	1.43300141398121e-17	2.28404503150672e-14
C3AR1	-2.09327422084199	2.15409149357288	4.41162306060424e-17	5.96520883749114e-14
METTL7B	-2.51272172902025	2.00058890285905	4.57422775966557e-17	5.96520883749114e-14
CD68	-1.93940076447603	4.15733601384229	4.27538506478783e-16	5.11086656286511e-13
CCR1	-2.65350118455243	1.72445869588382	1.4694948662021e-15	1.6215310658207e-12
ITGB2	-1.96586633357994	3.71954744816053	3.6050724144418e-15	3.69391169894055e-12
IFI30	-2.11720650967115	2.92277814689673	5.6407299681123e-15	5.39441809283806e-12
MS4A4A	-1.81616547359041	2.18432935711467	7.72912023221387e-15	6.92963935819425e-12
TLL2	2.0773807402656	4.69150739550129	8.42358148195735e-15	7.10801625639283e-12
CD84	-2.00386468503227	1.86874180419248	1.0816702381198e-14	8.62031086990474e-12
HMOX1	-2.68343643636871	2.28525121189578	1.47637179164796e-14	1.11466070269421e-11
CD14	-2.04411366160334	4.05887816438375	3.21718550761083e-14	2.21609495510427e-11
SAMHD1	-1.19107932319749	4.81542394794445	3.24419616989821e-14	2.21609495510427e-11
FCGR3A	-3.00597129788652	2.70344291752986	4.10112849804598e-14	2.67412219565771e-11
S1PR3	-1.3848048631853	4.62004453752518	5.95461453273198e-14	3.65298951335888e-11
MS4A6A	-1.69738367075695	3.37502144532929	6.11165899760287e-14	3.65298951335888e-11
EIF4EBP1	-1.3303708961692	2.57062237765046	1.29476740041474e-13	7.4293753435798e-11
TUBA3D	-2.5863665582477	3.66902833800757	1.5096230114532e-13	8.32905465357547e-11
PLA2G2A	-3.49737206445722	1.80128177569095	1.74274539233227e-13	9.2591417233357e-11
PLTP	-1.71941512215937	5.25909250636937	2.95134526588911e-13	1.51203742282783e-10
ST8SIA2	1.99117939562752	3.49598260141953	3.67440138103635e-13	1.81756164865402e-10
SERPINA5	-2.66533899214455	1.18411731325772	5.91098357116202e-13	2.82643531094397e-10
CR1	-2.41124099066396	1.83836069210292	7.99593391267267e-13	3.70005393475127e-10
MYH6	-2.74467573907262	9.61606737945069	8.30305574455642e-13	3.72210420798943e-10
GNMT	-3.28035085006339	0.0731956064927759	8.99051255969548e-13	3.90814856572217e-10
PLEK	-2.04932558273899	2.40806053666545	1.02715010704793e-12	4.33366714282428e-10
NCKAP1L	-1.57099867019445	2.95016279446688	1.34998261121932e-12	5.53300015941176e-10
C1QA	-1.74219744200746	4.27448687490121	2.23694750809285e-12	8.91361444544221e-10
TPST2	-1.10899161992424	3.83054693376454	2.70890926254221e-12	1.050251442464e-09
LAPTM5	-2.03950923281406	4.06851939611007	3.08871511464642e-12	1.16598995577902e-09
PTGS1	-2.34485651435796	3.54954671872741	4.76542470667869e-12	1.7528209594181e-09
SPOCK1	-2.1112118255881	4.94914910430399	6.0119454023896e-12	2.15603391993197e-09
TSPAN9	1.06639051331304	8.11004649290247	6.97624517123526e-12	2.44083504832609e-09
LCP1	-1.81158281497477	4.29074118956614	8.1340943042913e-12	2.77818054273949e-09
CD53	-1.76695664139395	2.24744112619283	1.17539507189978e-11	3.92117262939591e-09
RNASE1	-1.19025546688536	6.55635201742528	1.40795851441092e-11	4.59026474755105e-09
HAVCR2	-2.16742541144181	1.32201686535495	2.05795508125495e-11	6.56030347568939e-09
PHLDB2	1.14205609957972	8.39189702981439	2.32318616744247e-11	7.24480555912222e-09
FCER1G	-2.09932991523209	2.14066606432814	2.62070285341541e-11	7.99871966643491e-09
JMJD4	1.19043141627248	4.10204976895378	2.8202005455832e-11	8.42828683883147e-09
TLR8	-2.28955497924621	1.06660921123347	2.90782331107573e-11	8.51280110150641e-09
WNT9A	3.58909883321676	2.2667640226957	3.12074220729961e-11	8.95340939274257e-09
NQO1	-1.86426383932016	3.66110706969239	3.35940900963574e-11	9.44916122416171e-09
BCAT1	-2.08991456659461	3.41454314258471	3.5505184338352e-11	9.79465133333961e-09
PER3	1.23637480581547	5.39699564946176	3.80197081512567e-11	1.02904285552788e-08
DHRS9	-3.77645588017883	2.71089561443463	4.01992825155509e-11	1.06788649571403e-08
LAD1	-3.52119058948581	3.31827764717387	4.61350399379187e-11	1.20328572347172e-08
SCD	-2.29921678470901	3.64149201848741	5.36944484443709e-11	1.37544082666875e-08
MGST1	-2.47122585371344	1.64105707302207	5.72304208163806e-11	1.44029892387891e-08
TUBA3E	-2.4220651331569	2.76839787323525	5.93041335916894e-11	1.46675482133239e-08
ATRNL1	2.77475762322452	4.28136473293667	6.23236872152321e-11	1.51531066627543e-08
AOX1	-2.68584793105503	2.37166917517497	7.17587512115007e-11	1.7156321435483e-08
MARCO	-3.38204268995627	1.92266224636218	7.66811870289425e-11	1.79130738592859e-08
ITGAM	-1.40433929891901	2.90297059356657	7.74214415667988e-11	1.79130738592859e-08
SNAP47	1.12866155919271	5.15071052257442	8.26216347183285e-11	1.88128150799115e-08
BLM	-2.18416765566116	2.48276606241064	9.0406437268536e-11	2.02637553533929e-08
ALOX5AP	-1.72547308962131	1.15690472634298	1.18917226044103e-10	2.62441170400409e-08
AKR1C1	-1.88101540163834	3.77947688738169	1.6770227106038e-10	3.64498345206234e-08
G0S2	-1.24959697384143	5.00155133834686	2.12997025105577e-10	4.56036167931268e-08
IL1R1	-1.33067626696376	5.35629507551986	2.24040775674247e-10	4.7262719515398e-08
EREG	-5.57927416841194	0.246400315690162	2.79023692608584e-10	5.80086213111614e-08
SLPI	-4.98063493101195	0.288239793072635	3.0536057179354e-10	6.25771057482618e-08
LILRB1	-1.84907849177841	0.914977194254529	4.89363112666334e-10	9.80829684773852e-08
SEPTIN4	-1.03697322604005	4.72505223925084	4.9282045933101e-10	9.80829684773852e-08
RBM47	-1.77094369827699	1.45821397115813	4.99132568759088e-10	9.80829684773852e-08
FHAD1-AS1	4.77259353898111	-0.00674060719000247	6.40246585283456e-10	1.24112665755286e-07
SIGLEC9	-2.35176167946628	0.112196397299248	7.6094983118244e-10	1.45544337710828e-07
DNAAF3	2.57163121993216	4.74658173454331	1.11166935408035e-09	2.09827590582667e-07
STEAP4	-1.60334470231918	5.4039927197587	1.20990443605269e-09	2.25403625132153e-07
KRT19	-5.02437708147946	0.876471243957644	1.23411431955574e-09	2.26310734792905e-07
VAV1	-1.59760062681672	1.35497204773032	1.24632611004807e-09	2.26310734792905e-07
PPP1R1A	-1.34210288866868	4.75131607025536	1.35955359242801e-09	2.41338733985764e-07
NNMT	-1.84686669365311	3.59243097856865	1.36273527032742e-09	2.41338733985764e-07
RNF157	-1.49504454199966	2.53144245261303	1.47823435593023e-09	2.58600876046575e-07
CTSC	-1.5285491710634	3.92430849577835	1.5331770715151e-09	2.64981025191376e-07
SYK	-1.41430324317331	2.71370876242425	1.85215733397245e-09	3.16299963759937e-07
DANT2	2.34215078317357	2.3815523282631	1.88294677076148e-09	3.17774957959687e-07
DOCK2	-1.28420388508205	3.06311661438958	2.26476074699964e-09	3.77767359484999e-07
S100A9	-2.15248726968489	2.64285687956639	2.66065023524676e-09	4.38701466949594e-07
FTL	-1.03683076780509	8.32279697498158	3.15768580535467e-09	5.14738669066053e-07
VSTM2L	-2.77108881351137	2.60729535956563	3.27501989065999e-09	5.27866970017051e-07
HCK	-1.65545752022017	1.90689464672869	3.42200851867246e-09	5.43944448452824e-07
IL1RL1	-2.84832208773446	0.971048517335083	3.47207012805174e-09	5.43944448452824e-07
MYOT	-2.54333590305042	5.06210653820519	3.4885248698264e-09	5.43944448452824e-07
CHGB	-1.79201171056896	1.86477166918554	3.66518879828655e-09	5.65345519477641e-07
SCN2B	1.17055122330697	5.56370743441896	4.5246496674429e-09	6.90490419994345e-07
F13A1	-1.8719833627633	6.16312826243745	4.80411896066488e-09	7.25421963060396e-07
AKR1C3	-1.39073299891441	3.55573610365828	5.3332744122777e-09	7.96935640042954e-07
ASB18	1.87899539701781	4.06335786338027	5.92541604974904e-09	8.76289620965464e-07
TLR2	-1.86430646177885	1.83412058280889	6.07316100501296e-09	8.82259463764622e-07
LRRN3	-1.89854530856918	2.17829220942393	6.0887896070197e-09	8.82259463764622e-07
CTSB	-1.06999146528166	8.60466717569983	6.48173643197775e-09	9.20599100165553e-07
PPP1R14B	-1.05678792908849	4.65772567098149	6.58703148206951e-09	9.2638202559105e-07
ARNTL	-1.48956852054061	2.40441927051058	6.65172585849433e-09	9.26398130486419e-07
ACE	1.36274219275304	4.53930272078988	7.05866228915809e-09	9.73620293634354e-07
SLA	-1.78311349771733	1.83737133128188	7.1867448460166e-09	9.79547121125592e-07
ALOX5	-1.7161179736351	1.85232556607199	7.23820110416959e-09	9.79547121125592e-07
C3	-1.99321202884453	7.05956772247728	9.35578366796972e-09	1.24433207160638e-06
AZGP1	-2.01354476377995	5.43044665110504	9.36827213199646e-09	1.24433207160638e-06
COL11A1	-4.30093601545223	1.22130854827065	1.0421966380542e-08	1.36792585566672e-06
FPR1	-2.23625946834786	1.23995427370473	1.04894976732896e-08	1.36792585566672e-06
IKZF1	-1.55968416224805	1.71604062692717	1.18065563686664e-08	1.52581127124793e-06
OSMR	-1.16806091412698	4.1910566813545	1.28849543083936e-08	1.63570504030006e-06
PER2	1.49627233013438	4.51180410032067	1.32175007893976e-08	1.66320218266587e-06
TMEM37	-1.9494142760471	0.249639026769956	1.42255501848413e-08	1.77448276001346e-06
MT1X	-1.94211982937857	2.7007935882535	1.44364312491038e-08	1.78526384714133e-06
CD180	-1.89909809933408	0.369542111352458	1.53653458863271e-08	1.8838964678578e-06
TMEM71	1.70607439452183	4.94032759725356	1.76679439052229e-08	2.12980382622203e-06
HK3	-2.21399114130058	1.02096460818474	1.94580985799674e-08	2.32605353441361e-06
AC108472.1	2.35663670827881	3.6986350844769	2.02804240501956e-08	2.40431969421533e-06
IL20RA	-2.44115945842792	1.38258223136876	2.18571997633421e-08	2.57001254594379e-06
SDSL	1.5669169797845	2.33737730514134	2.34857632931433e-08	2.71929947076171e-06
GCNT1	-1.36308476272624	1.89065327528259	2.35059696322379e-08	2.71929947076171e-06
CCL2	-1.75141620614028	3.1787373362168	2.50334845739559e-08	2.85004235089998e-06
DRAM1	-1.2058503892906	2.90350543057705	2.53940369458474e-08	2.86832645659985e-06
PIK3AP1	-1.32946149711305	3.13638972620282	2.75065559638957e-08	3.0818293798352e-06
CTSS	-1.26417738109844	4.13357605365932	2.77139065875734e-08	3.0818293798352e-06
CHI3L1	-3.85652515138206	0.594487421551136	3.10198847184231e-08	3.39679577317389e-06
LOX	-2.20814918932089	3.46976048486966	3.21265971024261e-08	3.49133360177502e-06
SLC12A8	-3.01379099624368	0.391222439287357	3.37462071544441e-08	3.63976948594361e-06
CD300E	-2.32385201519633	-0.0107621404775631	3.5082491975658e-08	3.75565930888667e-06
VGLL3	-1.54029395199612	3.94213510675275	3.67305518354566e-08	3.87323902775738e-06
GPSM2	-1.94355717734514	1.72749270341982	3.69908502476654e-08	3.87323902775738e-06
CD86	-1.77888362241444	1.03271993486213	3.7747936841251e-08	3.92387068107062e-06
KCNIP2	-2.79347331596336	5.26604962044605	3.92355500611765e-08	4.04916522034228e-06
FGF7	-1.29767527478035	4.382219526589	4.03766921567605e-08	4.13716892134806e-06
TBXAS1	-1.44464628100455	1.67506664609537	4.47519892299111e-08	4.55295947165301e-06
TYROBP	-1.54313785755202	2.32355070963871	4.85553226982151e-08	4.90511340919644e-06
EVI2B	-1.42552076704545	1.93398573340539	4.92962424486675e-08	4.94513704843451e-06
F8	-1.0193270628795	7.39924782296764	5.21534534826564e-08	5.19542562644935e-06
KCNK3	-2.35801702132185	0.874514712081987	5.77373033681804e-08	5.71201115045895e-06
TRIM16L	-1.48657901295854	3.20840060836802	6.28495776916822e-08	6.17518624648754e-06
FOLR2	-1.47065566509876	2.60075876373857	6.73018815593921e-08	6.56765640115292e-06
MAP3K8	-1.32103489984214	2.44531993320734	6.87629538833429e-08	6.66489576659834e-06
PYGL	-1.24398476775809	2.89418368143653	7.12484045500693e-08	6.85945210248822e-06
NPL	-1.44773154609814	1.46687020250433	7.44161077321503e-08	7.11666043611797e-06
PROCR	-1.20013018194726	2.62110197267302	7.63379135158035e-08	7.25210178400133e-06
GALNT15	-1.76940464704674	4.04360422633691	8.07953612705909e-08	7.6230973916745e-06
LILRB4	-1.66825780361866	1.1243516209467	8.13059533583965e-08	7.6230973916745e-06
AOAH	-1.67475275126701	1.43046012685867	8.88904259529197e-08	8.28008545645866e-06
FYB1	-1.34972184296252	2.240509399775	9.08392525808484e-08	8.407026311434e-06
MIR208B	2.92994902870905	1.50139284313559	9.61211754376495e-08	8.83883501059668e-06
AC093797.1	3.19533075803889	3.09794499484368	1.00889924681316e-07	9.21825458314316e-06
BMS1P1	2.1655338233721	3.49733390968675	1.15848656281608e-07	1.04518803418847e-05
TIMP4	-1.48341255105524	3.18294569745546	1.38627514209496e-07	1.23384373548862e-05
ANKRD33B	2.32211193428146	1.85712999871218	1.38638986697213e-07	1.23384373548862e-05
RARRES1	-1.9232706372995	1.46846443745463	1.4781605977127e-07	1.30087201068643e-05
SMTNL2	-1.43971037897001	2.62393518475553	1.51089174500011e-07	1.32156963914796e-05
CDCP1	-2.26787380559329	0.367713346254403	1.73230852129294e-07	1.49698588782815e-05
CD209	-1.66637541756679	2.46143203439561	1.80689182015417e-07	1.55208761437794e-05
FKBP5	-1.35632349969072	5.83939349812777	1.86359097582008e-07	1.59126265167494e-05
CARNS1	1.47515483393606	3.92661236581613	1.88565862732715e-07	1.60057828455668e-05
PLP2	-1.08262468358987	4.51563828592498	1.92800177330267e-07	1.6268932610604e-05
ABCG2	1.66898088457268	3.30310457602448	2.08494056357308e-07	1.7490334727752e-05
HAS1	-3.69699338833762	-0.110727740143041	2.2879366587579e-07	1.90816577731873e-05
MPEG1	-1.04545740172605	3.51037346760049	2.43156814082641e-07	2.01623381388178e-05
MKRN2OS	4.21981837831144	0.459361285940534	2.47354470491379e-07	2.03925280413726e-05
IRF5	-1.39040714037331	0.89845381980327	2.70193478775231e-07	2.20223037104016e-05
MSR1	-1.65543710327769	3.18047481048061	2.76834548841768e-07	2.24361107521761e-05
FABP4	-1.33360682535991	5.81310753779464	2.82607023255469e-07	2.27752682505601e-05
DHRS7C	-3.98636226371261	2.80981769562923	2.89598056185741e-07	2.32082911507511e-05
RNF165	1.66352024117129	1.91245668560585	3.1441561312776e-07	2.50571776128762e-05
CYTH4	-1.3941761298094	2.55149002504341	3.27326030771377e-07	2.59419442619635e-05
MEGF9	-1.1479170992117	4.33703815569017	3.42096446018772e-07	2.6963590759007e-05
KCNJ4	1.28579553027139	4.21116639127275	3.53947174338638e-07	2.77452033655069e-05
ABHD18	1.26169714665231	5.1495622187446	3.76988583712655e-07	2.93790438813943e-05
DDN	-2.30416314771236	0.543434961554875	3.78886240366535e-07	2.93790438813943e-05
AC108058.1	2.65379887584293	4.62735115069295	3.85989383880221e-07	2.97689124288267e-05
TFRC	-1.19639891868912	6.99044424242425	4.0431633566204e-07	3.10156033961068e-05
AIF1	-1.4317400109204	1.90923453195173	4.59368660148435e-07	3.46823338412068e-05
ADAM12	-3.00996446266896	1.76357983446931	4.64201727419609e-07	3.48637370671952e-05
C2	-1.53437438807446	3.18770221561799	4.72889514619406e-07	3.53312504542467e-05
PSD4	-1.42029230576045	1.45902521992426	4.82280823965103e-07	3.58462094289088e-05
VDR	-2.55657728633363	0.200791040080508	4.94474688835482e-07	3.6563089749201e-05
MYEF2	1.06245190036213	3.27643608015677	5.03679346636392e-07	3.70527191153797e-05
IDO1	-2.06624156701109	0.378319918296635	5.1752345843922e-07	3.78769082209725e-05
BMPR1AP1	2.92664433341673	1.41926078174273	5.28062046744858e-07	3.84520307642385e-05
LRRTM3	1.87942656550156	3.28815381230292	5.50474890657938e-07	3.96812176205433e-05
PHACTR3	-1.85807789727056	1.05628760940734	6.2185341706163e-07	4.39432870332467e-05
C1QTNF1	-1.77142738333871	5.96991473043742	6.5291178355578e-07	4.5911860466214e-05
GNB3	2.45081364223303	2.59722373054286	6.5754307713142e-07	4.60119777631718e-05
MIR3936HG	1.33192898239255	2.71924840640939	7.11572226029985e-07	4.93116115091794e-05
PDE4B	-1.30324300255324	3.65644164920135	7.35614215107882e-07	5.07326245948201e-05
TATDN2P3	1.77243935037401	2.81457358187799	7.45802278529627e-07	5.09453985024167e-05
PLIN2	-1.20920812285285	5.84725550645981	7.59124203282856e-07	5.16096525881164e-05
PTPRC	-1.27279962256389	3.666065544041	8.17026242941912e-07	5.4814238092505e-05
MED12L	2.41395349208252	2.71075073513462	8.17723733133223e-07	5.4814238092505e-05
ACKR3	1.16899894698207	5.14302290458938	8.58148223993819e-07	5.6991371635145e-05
PRH2	1.99348982298217	1.47962503905632	8.68554274981387e-07	5.7416640896811e-05
ZNF177	1.37711809691023	2.38013012137628	9.21039139287107e-07	6.03301664523906e-05
EPHB2	-1.76109154292486	1.10231880557091	9.58342470038169e-07	6.24882851486251e-05
PLXDC1	1.26938660958496	5.01565346957322	1.07785486796247e-06	6.96478742383856e-05
AL161742.1	3.12238464024065	0.896189516272762	1.09726476636575e-06	7.05841393431241e-05
COL9A1	2.94207862155111	1.57514898214865	1.10425642772707e-06	7.07167788202891e-05
CA12	-3.33766431404208	0.00710663002187188	1.11286027307387e-06	7.08248236565505e-05
C1R	-1.32613720479819	6.30199247693839	1.12061511437088e-06	7.08248236565505e-05
CSF1R	-1.09190114511101	4.61189471470437	1.12075531335218e-06	7.08248236565505e-05
GOLGA6L5P	1.68423374613364	2.04992338906611	1.14586521562092e-06	7.20031617589136e-05
CCL11	-1.82358579516612	1.55146240463677	1.14944050490005e-06	7.20031617589136e-05
DENND2D	-1.46831347754213	0.63282003538489	1.16376376419781e-06	7.22692259628468e-05
SPI1	-1.22961447517346	1.78134828628512	1.16901652283577e-06	7.22825087072374e-05
SERPINE1	-3.13149363625684	5.08295512136994	1.17872313264519e-06	7.25698855699368e-05
SLC7A7	-1.20350356074671	2.01070371407865	1.24629805246187e-06	7.64023314639554e-05
ARSI	-2.09737372900691	0.227322518139154	1.27300949549855e-06	7.77077498422411e-05
AC100800.1	2.41747818788895	1.46731051106378	1.32336172747199e-06	8.00996792429776e-05
SIGLEC1	-1.68286338284197	3.19541905708232	1.35494464246337e-06	8.16667264543576e-05
FPR3	-1.4874653860694	2.19974392797091	1.36137482290694e-06	8.17109700192473e-05
ALCAM	-1.38593335400233	3.64616395743435	1.40747988755479e-06	8.41262457790562e-05
FN3K	1.8854633984387	3.67168230379597	1.42606567974737e-06	8.48834530123484e-05
TNRC6C-AS1	1.55770551576661	3.11737839273398	1.47391197049825e-06	8.70093301102773e-05
KIF20A	-1.89400736855701	0.844166553187059	1.48437503258834e-06	8.72678682068844e-05
HNRNPA1P66	2.45683956330487	1.19828829073621	1.83075284534684e-06	0.000105470480186749
DOK2	-1.5750152927322	0.704485060214796	1.873400161776e-06	0.000107495701282707
CPM	-1.04824762116617	3.0385637430471	1.89955451716507e-06	0.000108562189437183
LRRC53	1.85830455909097	2.44661714288382	1.97564304064119e-06	0.000112018179517778
PLAU	-1.025888550881	2.9531071862858	1.98614640232655e-06	0.0001121703548873
SCGN	-2.29091099935378	-0.204532803441879	2.01043291610762e-06	0.000112654922584234
JUN	1.18599282282548	6.023466915716	2.05277735405691e-06	0.000114136012185839
GRIP1	-1.9996130801081	0.407411168460743	2.08476346844102e-06	0.000115466918744349
CAPN3	1.77869461656321	4.04393733222045	2.10755199662817e-06	0.00011616898683876
KCNA5	1.5019598911556	2.81656320061081	2.11363580097012e-06	0.00011616898683876
ALPK3	1.08004653140765	9.28549905741158	2.14319105609433e-06	0.000117343800380432
RPL7P3	3.44086310836573	2.2569564011488	2.47853543696167e-06	0.000135188558339221
FCGR2A	-1.08761275824837	3.52511710793178	2.49226977570269e-06	0.000135422764895663
MTTP	-1.50187125650852	2.4545401698631	2.547828760853e-06	0.000137919258771458
ZMAT1	1.29295181869548	4.18495374062713	2.6079255367188e-06	0.000140641698587335
LINC02043	1.9227205910798	3.5180083068169	2.69197416145324e-06	0.000144090930395697
CHDH	-1.55009085280485	1.92514741988849	2.71660874913565e-06	0.000144332416690189
DPY19L2	1.51930551184385	5.89482379764691	2.87251445966e-06	0.000152052472043626
GRB14	-1.37994201193385	3.03869634891966	2.95664355658392e-06	0.00015535916417288
AL445465.3	2.98898881471334	0.705018818501037	3.02838176564591e-06	0.000158350440362865
MIR29B2CHG	2.27733009435398	3.81463631633567	3.05309528656288e-06	0.000158350440362865
ADAMTSL5	1.49404198007689	4.51003451792606	3.09566614768597e-06	0.000159738600318544
KRT7	-3.44506657844975	-0.242222541720525	3.17047537663714e-06	0.000163012434687669
NABP1	-1.16772942894671	1.70945920984028	3.2153901339853e-06	0.000164145094206474
SOCS3	-1.53573904618346	3.2616204534434	3.27617348049769e-06	0.000166654994956522
TUBA1C	-1.54808659539237	4.53976459239645	3.38016583166913e-06	0.000171337381114112
NPTX2	-2.39343348763003	1.01981451280517	3.40439751410111e-06	0.000171958036407677
FNDC1	1.79343366308998	3.92518423253118	3.42492156893925e-06	0.000171982558074572
SNHG14	2.03338839975656	2.32984247270688	3.42886103933968e-06	0.000171982558074572
NAMPT	-1.08912339694842	7.05285435575565	3.60003722704433e-06	0.000177644180474374
DDX3P1	3.09114896134434	0.507177563718833	3.60670498940077e-06	0.000177644180474374
SDAD1P4	4.19834771906539	-0.0194417399327025	3.61988626709029e-06	0.000177644180474374
SEZ6L	3.34775112808998	1.905378936653	3.62842418117753e-06	0.000177644180474374
ADAP2	-1.09135719035344	2.55524964277134	3.6410678319773e-06	0.000177656864114675
SASH3	-1.54943146195401	0.99956681648481	3.65893837011827e-06	0.000177923630235073
STXBP2	-1.6840672648978	0.752885885893827	3.86341759350054e-06	0.000186601768952071
CCN5	-1.87024095576163	3.16524281574111	3.89090133278946e-06	0.00018729858932505
C9orf131	2.55750888954716	2.13332287388772	4.07614227501151e-06	0.000194907536450134
VAMP8	-1.31648107614377	1.38220418976248	4.2612310711302e-06	0.000202408475878684
NPIPB9	2.0494063449695	1.9602602239958	4.40385539794349e-06	0.000208492758031351
LRRC25	-1.56062101649222	0.892075223060455	4.44584131112773e-06	0.00020978813686884
SLC2A3P2	2.80400558998564	0.639151427916079	4.57856173387981e-06	0.000213939635415328
MAFK	1.3388200321289	5.96329520721029	4.63267613187759e-06	0.000215765386726572
ITIH5	1.02130072131166	5.93193141192268	4.77373019427107e-06	0.000220521719334282
MKI67	-2.07066336132239	2.60623558498275	4.78091702425666e-06	0.000220521719334282
IL10RA	-1.0457456602165	2.96458009089397	4.8142048028407e-06	0.000221017316656552
APBB1IP	-1.44820078317683	1.07195735799706	4.82247613199726e-06	0.000221017316656552
STX16	1.25169177397413	5.10807079114902	5.00127401998552e-06	0.000226293369146515
CHL1	-1.48609290339882	1.9681517431408	5.02987623926859e-06	0.000226293369146515
PDGFRA	-1.32043216353767	6.24120537338719	5.03224710754536e-06	0.000226293369146515
KIT	1.62825188884369	3.10621817773655	5.09036223144435e-06	0.000227557737698066
NSA2P5	2.30030691813985	0.52977969695311	5.1096013058335e-06	0.000227631151342179
CACNA1E	-2.67292824905339	1.08344515062275	5.16362392402513e-06	0.000229325650743469
VIT	-1.06104567157421	3.55275311852786	5.2421604845605e-06	0.000232095037503149
DPY19L2P1	1.19180464234179	6.2111838119828	5.3024434047736e-06	0.000233323774973857
FN1	-1.75972507357923	10.5356566976294	5.35337688780153e-06	0.00023412863248632
GABRE	1.34178355554565	5.28724014468564	5.42292221513226e-06	0.000236449298407514
SH3RF2	-1.02786856464915	7.23937586598554	5.58266090667626e-06	0.000241214670802021
GADD45G	1.99106325153195	3.29681703313339	5.60109916073647e-06	0.000241284586969263
HSPB6	1.91195987448702	7.77573606335076	5.84068107993766e-06	0.000250852006262592
ANKRD13A	-1.06443329790174	5.06847349080686	6.06697312889422e-06	0.000259793222489515
EEF1DP3	1.68740789106368	4.26531836462828	6.10669341481392e-06	0.000260715824510434
PTPRO	-1.6406806694598	0.399334317221721	6.12594664435134e-06	0.000260761734757329
LAMB3	-1.43955893138977	2.06487842610983	6.22294875373424e-06	0.000264107100213957
COTL1	-1.2276591422042	2.70676582942955	6.31686476277164e-06	0.000267302138707844
UGT8	1.82872051594804	4.00161207200574	6.35033345519828e-06	0.000267928039455351
MESTP1	2.96488263289918	2.81173385166393	6.43531258043721e-06	0.000270717181719565
ASRGL1	-1.22064912375825	1.00785333259021	6.45469720297945e-06	0.000270738688236082
CDC20	-1.73246056675643	0.116858889194278	6.76483101765647e-06	0.000281279712893571
ANKRD34C	2.21746968619022	0.821504665166011	7.03359045010522e-06	0.000291609407533987
AC092687.1	3.35090000875828	1.13119226872989	7.55131600951947e-06	0.000311274793553324
CD300A	-1.74005529921447	0.329086350995682	7.65932097613456e-06	0.000314822233245416
TRIM14	-1.20501588651011	1.5553205840581	7.85136284742161e-06	0.000320876923208726
JAK2	1.1662107343237	7.36295763140221	7.99190337610686e-06	0.000324770124448308
APBB3	1.62315827675744	2.97179973300811	8.43072572153227e-06	0.000339715619312866
SLCO4A1	-1.6533487688246	1.39701129230412	8.8125260514309e-06	0.00035213283066233
ETNK2	-1.76581558813866	0.702001929759118	8.92071243803559e-06	0.000355465610898946
CHRM3	2.19761179962	3.04655491413693	8.99834077525837e-06	0.000356727948941782
TLR1	-1.09099261799746	2.03373764805835	9.01445358173333e-06	0.000356727948941782
HAS2	-1.25920364205837	1.56686887885924	9.45476735920033e-06	0.000369560320892994
AL139240.1	2.43911697947334	0.644585541617392	9.84058553210837e-06	0.000381522160697553
AQP9	-1.9620415444285	0.547737923688648	1.01373649635339e-05	0.00039196900377869
ANLN	-1.92088809507279	1.85330574885589	1.01767197288315e-05	0.000392432915349699
C5AR1	-1.59115618757783	1.97529786879363	1.03192734787595e-05	0.000396863211937815
IRF1-AS1	1.27445819689604	3.10359086661069	1.08874815914246e-05	0.000416482462477295
MTCL1	1.13661767497954	4.27972764493664	1.12444449789584e-05	0.000428993519210528
KIF14	-2.11384788104582	-0.210454093023036	1.13832499278748e-05	0.000433137188900171
TMIGD3	-1.66579028689514	0.706130601380301	1.14684218267963e-05	0.000435223574352892
CEP55	-2.17628002744716	-0.208543668686305	1.15260264605414e-05	0.000436255539779595
BIRC3	-1.13438849953666	2.9773682546682	1.17038103919311e-05	0.0004418188422954
C1orf105	-2.07088516987775	1.29843429126732	1.19569835534596e-05	0.000449012903336068
IL18R1	-1.50352052042006	1.09115433125715	1.21108436295594e-05	0.000453603268579712
MYOM3-AS1	2.70516483553535	1.21056713855337	1.2386518907935e-05	0.000461518477232019
SFRP2	-2.56824248732996	-0.171025262786193	1.26054606948633e-05	0.00046733179229796
KLF7-IT1	2.09612184891105	0.59749400167186	1.26076963136501e-05	0.00046733179229796
PRSS42P	2.28426800123494	4.60925663059642	1.34690584614211e-05	0.000496693171282995
KCNIP1	2.26765578377224	0.771017144349959	1.37646501991705e-05	0.000504170248539853
TRIP13	-1.79849307676619	-0.0935799911600929	1.38096394542864e-05	0.000504170248539853
PTTG1	-2.18084649106139	-0.162001264415428	1.38299573470876e-05	0.000504170248539853
LAIR1	-1.14637832440998	2.6630470770267	1.41147710216966e-05	0.000511150285059625
CAPG	-1.91082728283995	1.55864405320721	1.42217954871701e-05	0.00051259210116446
HOPX	-2.44229244000584	2.23211768978877	1.44426811208849e-05	0.000518124699982341
LINC01359	2.34968757321446	1.8330855935227	1.44836531678577e-05	0.000518124699982341
RSRP1	1.16081138458541	4.69959928841513	1.48802602853528e-05	0.000528140327354939
SELPLG	-1.10882094388278	1.91945036053278	1.48965791773376e-05	0.000528140327354939
CDKN3	-1.62530930207985	0.403590967967303	1.49275251556841e-05	0.000528140327354939
TGFA	-1.91397938693325	0.455863303249945	1.49477150858212e-05	0.000528140327354939
AC004951.1	2.70072643053631	2.27858896730616	1.54398518202772e-05	0.000541173777641896
GOLGA8A	1.75078027799504	3.3267745446384	1.54674973045087e-05	0.000541173777641896
SECTM1	-1.59474764109545	0.988652838158555	1.69120828186856e-05	0.000585999584623296
CREB5	1.1030748512287	5.07798703403363	1.7093965912532e-05	0.000589454185132863
MMP9	-3.21707564503073	0.527455764439214	1.79441444794721e-05	0.000615810412818247
CHIT1	-3.81852615767202	0.134791083072653	1.80257430591086e-05	0.000617134329792155
SVIL2P	1.47572095884187	3.91925580691127	1.91435701623011e-05	0.000646151797595786
HNRNPCP6	3.25864313733445	0.128374664209351	1.96441576363925e-05	0.000660796803991325
PRF1	-1.67035734776144	0.69268604494636	1.96695876824187e-05	0.000660796803991325
UNC5B-AS1	2.05015677788532	1.32702305418671	2.01440182997073e-05	0.00067045462299142
RPS6KA1	-1.03558946936677	1.98433237134876	2.0202137865407e-05	0.000670832564072368
TSBP1-AS1	1.76758832008738	6.55880754356185	2.02559693059571e-05	0.000671066696752781
NFXL1	-1.12179770997867	3.59152265932523	2.07247650331726e-05	0.000680312939132404
BTK	-1.23119863672145	0.638444994868589	2.14728949569324e-05	0.000699149800546126
TNFAIP8L3	-1.59835332042417	1.5850564449621	2.14935560851057e-05	0.000699149800546126
RASSF7	-1.2355919831463	0.681471653259695	2.20950161574006e-05	0.000712253947815531
ETNPPL	-1.88485121380233	2.00717174996355	2.21773860368326e-05	0.00071292506656846
ZNRF3-AS1	2.73354908835994	-0.0540316426498869	2.22269088991221e-05	0.00071292506656846
FUS	1.34608227811673	4.4030041265024	2.22649306254911e-05	0.00071292506656846
KRT18	-2.08148589348891	2.22366312786694	2.280484287872e-05	0.000725355811741104
SYN2	-1.3999044112561	1.10016160116435	2.30473913156272e-05	0.000730181657082291
ARVCF	1.06633208923566	4.24002036592295	2.4855354079225e-05	0.000780197055287709
SLC6A1	1.36927298430741	2.55129051771666	2.52760015096297e-05	0.000789943881602696
GYG2	-1.58749075962914	-0.118463027821087	2.54609880434162e-05	0.000793995377136534
CDK1	-1.47918707292146	0.541793428038386	2.6095314056733e-05	0.000812011453674262
RABGAP1L-IT1	2.00999170123241	4.12435769858589	2.65486034290839e-05	0.000824328390022096
GADL1	2.64896664141518	0.549705806138479	2.66522892391594e-05	0.000825760451697066
AC026462.1	3.16151627620236	0.881043997165076	2.68289814583543e-05	0.000829443403060543
NUDT4B	-1.51043864412279	-0.102064648343185	2.69483700329259e-05	0.00083134272714478
AL592437.2	2.325127107551	0.839462144593375	2.72212304338379e-05	0.00083603391539505
EGR1	2.03862937109417	4.74560669123131	2.72670020065909e-05	0.00083603391539505
AC099677.1	2.41968445642388	0.635026654566837	2.7275278661895e-05	0.00083603391539505
AC093690.1	2.38413456898231	0.395732412919191	2.73640241468262e-05	0.000836965727902392
UBASH3B	-1.15173862424098	1.90252105095726	2.81111351188372e-05	0.000852801970201134
INSYN2A	1.56118137433911	1.18456064398747	2.81195769888558e-05	0.000852801970201134
KDM4A-AS1	2.32570747543474	0.174105799104925	2.89300552734751e-05	0.000870752493829403
SYT2	2.29363580926423	3.24184189053398	2.89542655668613e-05	0.000870752493829403
KLHL32	-1.48181589693405	0.482357705964416	2.91588355489333e-05	0.000873644078147496
EFCC1	1.47796040360763	1.87138419090814	2.91778237348001e-05	0.000873644078147496
BCYRN1	-1.44483021778896	4.86291214984	2.93148595757939e-05	0.000874265406683501
GFRA1	-1.4035415384861	3.32952428666872	2.98277684108506e-05	0.000884003457069367
CD8A	-1.86446147481286	-0.141253652949794	3.08442642239083e-05	0.000908544086841817
MTCO1P11	2.4386315227912	0.243716857971812	3.13701925598609e-05	0.000918686748604286
SMOC2	1.30794212665412	6.46942094364166	3.13807254664413e-05	0.000918686748604286
NGFR	-1.49947189421149	3.30820809160485	3.22559034776844e-05	0.000940871920136981
THRB-IT1	2.52733478731487	0.754950293734858	3.22697096345343e-05	0.000940871920136981
GSG1L	3.25747668366337	1.64033661594766	3.36422180231077e-05	0.000969071521167629
NSUN5P1	1.4864616800792	2.45693444799546	3.37367573673731e-05	0.000969847263396728
LINC01814	1.68585406638569	5.44011465131846	3.38679291827489e-05	0.000971670888253066
JAK3	-1.39259299435217	1.65191587499164	3.42030596187783e-05	0.000977376275361305
TMEM212	1.88916025793133	3.68615273941269	3.42836826982878e-05	0.00097773246184282
SMG1P1	1.42950110064586	4.08735035672388	3.49738231303921e-05	0.000995435501598165
RN7SKP16	2.67431822265681	0.0789967180875032	3.52007580290861e-05	0.00099991064144008
SLC13A4	2.1509325184658	1.49457308509012	3.55218858892397e-05	0.00100703844482439
NXPH4	2.25672694072911	0.998715676866884	3.57888061841333e-05	0.00101260438799091
TMEM132B	-1.81013082183658	1.61403480870873	3.68155331363272e-05	0.00103756153799728
TNNI1	2.44559895708278	4.50782287184616	3.72196974124322e-05	0.00104484649585389
RANP4	1.87318798225721	0.374274464980929	3.79485829743505e-05	0.00106322738821691
AC053503.3	2.15000268625409	1.39881166956146	3.83433123143599e-05	0.00106970865532048
ZNF385B	-1.82770686227349	0.41683648757045	3.84036219930323e-05	0.00106970865532048
LINC00472	1.32843814519634	3.07767781942005	3.85197675168523e-05	0.00107086446711094
TTN-AS1	1.4514024499522	1.82099545015678	3.94530979395716e-05	0.001090471464245
CSAD	2.06516954024854	2.7904834129739	4.00296312930774e-05	0.00110380509373659
PKIB	1.87840923390795	3.72937613508176	4.12978804480017e-05	0.00113056888363852
FRZB	1.78291427442521	3.56651265223308	4.15824434496778e-05	0.00113619076435358
FNDC4	-1.76692386484191	0.691994398344072	4.23590013223e-05	0.0011530168386497
COL5A2	-1.35661888201433	6.58914819215226	4.35016423502922e-05	0.00117741709342442
VWA7	1.14187031934262	3.64991095244868	4.42527711614189e-05	0.00119229486413052
GPR18	1.87772526716635	1.26542998541244	4.43006735853305e-05	0.00119229486413052
MTND1P21	2.44304171574076	1.27134096825436	4.47707115763951e-05	0.00120268887184155
ATP5PDP2	1.59676673983527	3.32844698539252	4.49351756293473e-05	0.0012048506437439
RNASE6	-1.15928795533366	1.3682293114238	4.6366930055863e-05	0.0012348520270328
SLC37A2	-1.08664127857329	1.24039453355424	4.64548759777196e-05	0.0012348520270328
NLGN1-AS1	2.96823568241596	0.147231514347627	4.89876189427085e-05	0.00129654500688774
TOP2A	-1.80537736099172	1.97942852171889	4.96474201091198e-05	0.00131158792166726
SAMSN1	-1.22747305092946	0.637739296947635	5.00069159701763e-05	0.00131841290758397
ASTN2	1.4317800114811	4.71565916726442	5.15724051991337e-05	0.00135001122733864
NFAM1	-1.25960383452932	1.03025728379801	5.19463361559032e-05	0.0013573227543833
AGAP9	1.7797155342381	2.74843640163766	5.29504545550317e-05	0.00137533340354152
FAM222A	-1.29019459136111	2.50437754858785	5.30525117858933e-05	0.00137533340354152
SLC16A9	2.17375211098306	2.17147083547308	5.3402628495826e-05	0.00137533340354152
AHSA2P	1.47133165895548	4.19744125794693	5.41879390553171e-05	0.00139056526967536
LINC01980	2.07343566625591	0.499347836709568	5.51873804859609e-05	0.00140865297699486
AC116366.2	2.07419858828129	1.74416491033956	5.54751202330664e-05	0.00141284755515545
FSIP2	1.87154735371304	7.41665316010059	5.55486943957945e-05	0.00141284755515545
AC016027.2	3.07617407270129	0.336060097006466	5.64440395739755e-05	0.00143307919944899
SLC16A1-AS1	2.15864988102485	1.5223213315397	5.89785227365947e-05	0.00148565824285063
LINC00894	1.96155558202168	2.47361974500829	5.96269913339819e-05	0.00149798457212955
AC020659.1	1.60823674536688	3.78607196404934	5.98926376472003e-05	0.00150202777456134
SIGLEC10	-2.17966742381225	0.235540932847359	6.01057222055156e-05	0.00150474098610492
H1-9P	2.43338022386096	0.611397305568287	6.03012054313667e-05	0.00150700486395985
MIR1-1HG	2.20588209294222	3.4395744804999	6.1552742183873e-05	0.00153560710717854
AL162408.1	2.3666890383081	0.400019647878897	6.19961396278653e-05	0.00154398372041967
DLGAP1	2.62174901736764	1.13935347197858	6.3281692694801e-05	0.00156513083052917
APOBEC4	1.96094886171266	0.874982326115446	6.39316179298785e-05	0.0015784837507816
CXCR6	1.73235687651863	2.3853524883976	6.46489849485039e-05	0.00158841940426524
HYI	1.64070308311218	0.904327328313949	6.57477065474476e-05	0.00160127478849429
GUSBP9	2.73086684602623	0.586856611965175	6.76739192039371e-05	0.00163983508611567
MROH7	1.28068163636831	5.55675818704411	6.8865544929628e-05	0.0016636525892401
NSG1	-1.34776289893268	1.71742542650219	6.92249290146484e-05	0.0016636525892401
KCNJ13	1.69196147527417	0.823321208897523	6.94453417463556e-05	0.00166587529657437
PLA2G4F	-1.8036114710761	0.635083535721224	7.00981676411108e-05	0.00167872823841692
IL31RA	3.08379787487648	0.730211614524406	7.29174996586796e-05	0.00173466257479894
ZNF738	1.13734462473956	1.33669868485033	7.41008791917975e-05	0.00175513040522315
PRSS44P	1.92325381457962	3.61924487122933	7.4144930328702e-05	0.00175513040522315
DUSP13	-1.06618062253206	3.22880909431599	7.45167313349613e-05	0.00176068932990829
LINC01873	1.86572674509052	5.88772018388969	7.47104422505996e-05	0.00176068932990829
RHOU	-1.01540232874367	2.315187356609	7.47479820086543e-05	0.00176068932990829
MASP2	1.32479408590912	1.46821698422096	7.49142267948818e-05	0.00176171243175833
SNORD116-18	1.53600425938606	1.10577063689537	7.55976746649443e-05	0.00177197490697488
GATA5	-2.235195708365	0.229085346948713	7.58251662545965e-05	0.00177440784652885
SCUBE2	1.42339860304667	2.47988119362267	7.60849693741664e-05	0.00177724470191495
C11orf72	1.03641263776028	2.59290923325857	7.61941785763466e-05	0.00177724470191495
MTND4P14	2.22620604024779	0.206206522102104	7.87049999434032e-05	0.00182394705038468
GHRL	2.12032557050058	0.301953042802335	7.88789466732851e-05	0.00182502982262625
ERVH48-1	2.2760002584391	0.468845887355076	7.95150444272676e-05	0.00183383169181536
LILRB3	-1.24956435000536	1.40867144570978	7.96609391005824e-05	0.00183424746612818
ASPM	-1.22059614104951	1.82737325962488	8.10692304866026e-05	0.0018607009781285
COL7A1	1.95594753303273	4.63801835434977	8.19958833881477e-05	0.00187596642297126
MKRN5P	3.23514775051571	1.02672283593809	8.24554699049877e-05	0.00188347725443798
C7	-1.2382308982678	8.1225360301207	8.30079076806157e-05	0.00189007688202926
PTGES	-1.66958785410211	0.339970072046022	8.35647052376724e-05	0.00189973961431761
MYH7B	1.78808423046592	8.01993489321691	8.41841768770809e-05	0.00191079433117362
FOXM1	-1.49111904182593	0.897986433740054	8.44360878437082e-05	0.00191348448675828
CFLAR-AS1	2.12711760043659	1.64240483383282	8.60003518449742e-05	0.00193974064027697
IL15RA	-1.01256355768417	1.87396661146135	8.72175114915796e-05	0.00196140846036919
PRKCB	-1.03860745348636	1.58327158194893	8.7234478753262e-05	0.00196140846036919
KCNC4	1.20333879430828	3.32612299296457	8.80081552161386e-05	0.00197408653598099
PTDSS1	-1.11463445818089	6.99909382851529	8.82111864457173e-05	0.00197408653598099
AL365204.2	1.92444532797221	1.04593952648444	9.01907901712625e-05	0.0019996706105205
AC004980.3	2.37032405031846	0.764995304833091	9.07615587992291e-05	0.00200005057734231
KANSL1L-AS1	1.92044201144236	1.02263734910643	9.08275846455941e-05	0.00200005057734231
LARGE-AS1	2.43845107179533	1.75491170866627	9.11188076343258e-05	0.00200005057734231
LMCD1	-1.08139698751437	4.807245302099	9.11839022364499e-05	0.00200005057734231
AC099489.1	2.65867591037257	1.1518709215311	9.26712416935294e-05	0.00202542197357133
RPL17P17	3.03914310813237	-0.00629251442686823	9.29313074448069e-05	0.00202543142309467
GPRC5A	-1.75218064021657	0.070771597797818	9.39666328043521e-05	0.00204235052663399
DDX50P1	2.58327559624118	0.53692527972181	9.4733639468332e-05	0.00205590629073105
FCGR1A	-1.68724432209887	0.145062361924417	9.58090101558731e-05	0.00207610309771299
SLC6A13	1.99880398474909	1.4494041549921	9.62909858430952e-05	0.00208339998781177
GNA15	-1.34870723657316	0.461909367702869	9.72549274261808e-05	0.00208850588911462
ADH1B	-1.52126372588524	6.41105869380065	0.000100145535385483	0.00214096528331557
CISH	1.2050831781866	3.52651836414411	0.000100504705235752	0.00214508775203318
FRY-AS1	2.81683616598071	0.387409442303266	0.000101680837084835	0.00216411217801476
MXRA5Y	3.17718764487491	-0.110762235727769	0.000102723373750039	0.00218306192065824
MS4A7	-1.2552704684347	2.76129856374617	0.000103321011482515	0.00219075253192781
MAB21L3	1.99378236404859	5.19438493075188	0.00010375206616254	0.00219516724056288
CCDC168	2.03309183387682	1.31800256344996	0.000105429619454243	0.0022175775528902
SIRPB2	-1.50281679143831	0.809746674698093	0.000107675100300576	0.00225488950921426
MARCHF1	-1.11890718475424	1.60438977529566	0.000109913975778507	0.00229296356366174
IGHG1	-2.12411933459302	2.68120622623231	0.000114695861847637	0.00236843691298711
MFAP2	-1.73155807914299	2.0349140145706	0.000114913355973442	0.00236843691298711
FAM167B	-1.27644959583992	0.279552515853167	0.000121956165019031	0.00250280570414593
CENPE	-1.37744413022682	1.05339249385459	0.000123278428396296	0.00252632722192123
TSPAN32	1.13898065618328	3.18325201321646	0.000128353489103446	0.00261538466077973
SLC25A27	1.47847095681988	3.60775809173538	0.00012999918984852	0.00264516082039294
FAM151A	1.20721566087964	2.44805769994702	0.000131242615865829	0.0026666789300217
RIMKLBP2	2.63261859821641	1.06094276208461	0.000133655565206435	0.00270803542780553
CENPF	-1.41867407140844	2.36260570584801	0.000134247969587041	0.00271620186703258
IL2RG	-1.37405626925872	-0.0435883040118858	0.000135007326878771	0.00272771845644502
MAST4-AS1	1.72758165987628	0.777407163600338	0.00013614897895757	0.00274305772913813
TRPV1	1.64523106633106	3.3560439750543	0.000136344974842612	0.00274315380661609
MME	1.67710692087893	4.21570958344206	0.000139145416893575	0.00278387866853323
ITIH4	2.06012766691365	2.59049377364369	0.000141752429072778	0.00282814825458832
GDPD2	1.26586970498606	0.91437907343743	0.000142779871534126	0.00284469063494033
OBSCN	1.22718847699918	10.5263330174259	0.000143860722563251	0.00285230293870753
CDC7	-1.26410055134967	0.616045433800519	0.000143957290179453	0.00285230293870753
WNT5A	-1.00798498930146	2.28415663239717	0.000150407947791509	0.00296373902619395
ST14	-1.5195684651261	0.379563114781865	0.000151453801845105	0.00298025348075177
C6orf163	1.59712176451612	1.69468809594482	0.000152438433649993	0.00299343053968652
PDSS1P1	2.1495652389268	0.131363690434513	0.000154217704481747	0.00301561754475608
FER1L6	-1.9216666743467	0.63425069627463	0.000154302075834853	0.00301561754475608
EYA2	-1.32059651563942	0.151736654231899	0.000154643558448684	0.00301817938223996
ROR2	-1.38979751124996	0.74516398271932	0.000155287405566198	0.00302252080440586
UNK	1.02552742131226	3.27022102497315	0.000156338202885319	0.00303885029863131
AC019205.1	1.26870864497223	1.88639149386427	0.000159830430123973	0.00309833448665999
NBPF20	1.42300357164455	3.49470332170686	0.000160460901376854	0.00310635847537242
WDPCP	1.34693852337	6.82026584076981	0.00016116371661087	0.00311575945388536
BMP8B	1.87780705075043	0.667831874095941	0.000161484430462624	0.00311775794749172
TFEC	-1.03606834210683	1.30984779075413	0.000162091489798334	0.00312527207144771
CASP17P	1.85040549595469	1.08060405061686	0.000162671661533797	0.00313224830161386
SMG1P5	1.38518900916821	2.83297429467533	0.00016473120506864	0.00315918333784712
SCN10A	-2.02624809820413	0.672895102086162	0.000168576234825939	0.0032157261816198
SPDYE2	1.74299836288809	2.15815023790705	0.000169794711628172	0.00322609952093528
PTAFR	-1.24611303875524	0.837947385566361	0.000172334100228846	0.0032620875900126
TNFRSF11A	-1.30932223019019	0.663258700545147	0.000172371027760861	0.0032620875900126
XRCC4	-1.37418269158196	3.21639565312259	0.000173257886953188	0.00327224815355644
SLN	-2.30779755953011	1.29114095829129	0.000173967122931692	0.0032793145577597
MIR1-1HG-AS1	1.59857659398869	4.60023173832308	0.000176985949160176	0.00332747502058024
CCNA2	-1.55496003115803	0.252838023697665	0.000177465734323129	0.00333212821841005
AL358216.1	3.53118230469361	0.237736868097607	0.000179342994706057	0.00336297419484757
GGT7	1.56906786627563	3.61256747323837	0.000180200255867604	0.00337463795094096
TSPYL6	2.86999563653281	0.43730714434478	0.000180944961218649	0.00337975972484572
IRF8	-1.22807644450953	1.07860262665493	0.000182583559705812	0.00339269580826409
RPL13AP5	-1.03250391050762	1.52921588178464	0.000184566121936697	0.00342395207027659
PLAUR	-1.53226776686104	1.37797968814433	0.000186866766055939	0.00345884356009347
AC074117.1	1.71818314240713	4.22293835995442	0.000188279104332302	0.00348049452531813
PMS2P9	2.01967042956308	1.51650376802083	0.000189730404493412	0.0034929335405622
CACNA2D1-AS1	1.76535894840458	0.919989955985453	0.000189925978503905	0.0034929335405622
ESM1	2.50969721506379	0.53946948121942	0.000190313642491907	0.0034955815640799
FTX	1.51330225842551	3.85355120637603	0.00019114945540208	0.0035064436544026
MYO1G	-1.5412531858716	0.441490176244436	0.000194126557232471	0.00355197125446402
EDN1	-1.30691386134169	2.0056478474171	0.000198233467576821	0.00360413066209062
H1-5	-1.42474583291877	1.4081767696829	0.000200001389920451	0.00363167080811248
UBE2V1P15	2.26115724401376	0.40182228163368	0.000203109098930098	0.00368231957641329
AL136320.1	1.8168698358548	0.419602521476658	0.000206605489774724	0.00373268986249171
SPDYE1	1.84663191939656	0.935401725574998	0.00020730289445773	0.00374057864276244
WASF1	-1.1939708376422	0.692199336563488	0.000207857285929388	0.00374543558324245
AL590867.1	2.0709649781273	0.968781190610214	0.000208327129020738	0.00374543558324245
PCBP3	-1.61778820267162	0.354619525203072	0.000208616453887119	0.00374543558324245
DLEU2	1.13301183931557	2.04863754675366	0.000209328651365948	0.00374992715432234
FAM83D	-2.11717293848395	0.579945035868198	0.000209389449328142	0.00374992715432234
RNU2-38P	2.33171296579726	0.559514769265791	0.000209943861340528	0.00375508043084166
RPL9P16	2.81760684235552	0.506107087305969	0.000213563027126201	0.00380218084445282
U73166.1	2.10680338712309	0.743974730903056	0.000213632468499754	0.00380218084445282
PLCE1	1.11539804805337	6.89474638499607	0.000219999780683065	0.00390098498627758
SLC17A9	-1.71161485014488	0.146361530802686	0.000223099867892007	0.00393792911066802
EXTL1	1.2167541316087	3.65059347105645	0.000223181343114193	0.00393792911066802
STAG3L1	2.13429462092772	0.896416470408053	0.000225720301506304	0.00396769192239691
MAMDC4	1.56904123863526	3.33557385073985	0.000226412767983274	0.00396769192239691
P3H3	1.02413592548197	4.33366369144521	0.000226683798758603	0.00396769192239691
AL353751.1	1.92972598229348	0.330771903787298	0.000226804278589436	0.00396769192239691
ZNF154	1.04192614918212	3.73935119489553	0.000228225999700748	0.00398770032363852
TRPC4	-1.67872718410476	0.916300683478817	0.000229575461130757	0.00400259102719477
SNORD116-13	1.67143534380976	0.545502995100378	0.000231386956290043	0.00402643454523797
SPDYE5	2.04543111409074	1.588993112092	0.00023601445414927	0.00409386619682137
SLC39A8	-1.14282209913546	2.24420611431728	0.000237920408934992	0.00411697016426111
SYCP3	1.88776441993353	1.46564227096633	0.000244915652976807	0.00421260796397159
LIF	-2.23115087450169	0.181876370711533	0.000247560949219076	0.00424106174058652
TNNT1	1.96912589048042	6.46276704273551	0.000247718180437202	0.00424106174058652
AL669831.1	1.7284331366745	1.57174929374443	0.000247953591805036	0.00424106174058652
TMEM14EP	1.8862447029229	1.71450405523723	0.000248048156176514	0.00424106174058652
IGSF1	2.09706890375985	4.12353517841874	0.000248861312756511	0.00424484605409292
THEMIS2	-1.08350585304224	1.90281523816974	0.000250262858706239	0.00426368255123634
ZNF831	-1.49167404877832	-0.167728919241268	0.000251001982776797	0.00427120218616033
AL020995.1	1.92749066799839	0.226152712218811	0.000252014159657009	0.00428334492924145
CCL21	-2.18295029744962	2.10915841807481	0.000255634523630936	0.0043294890690505
RPS4XP5	2.54818002983123	0.591047180113067	0.000256950285081199	0.00433974529040384
LY86	-1.44173715771011	-0.155393770843085	0.000262231615440327	0.00440307213247817
WAS	-1.12271838319812	0.792833298351689	0.000263551270044637	0.00441148537781834
VNN1	-1.38193023961667	-0.0222515056154286	0.000267715548552181	0.00447596683447674
GDAP1L1	2.38413214329651	0.932808921124701	0.000273675916769616	0.00455438634113705
DNER	-1.87469998232029	-0.190780244491775	0.000275918735867036	0.00458638964775507
CCDC9B	1.02196129921162	6.40717715276324	0.000278539314810261	0.00461266248931799
AL157398.1	2.11301644991553	-0.0140089791259763	0.000279787423842721	0.00461327654600441
FLACC1	1.05335285659746	3.37114069845265	0.000281121577138072	0.00462464337619913
GPR65	-1.34716206075039	0.335598589430171	0.000281575373959842	0.00462589985447986
LYZ	-1.23993296989639	4.14219679820271	0.000281842905041157	0.00462589985447986
GSDMB	2.03829580982021	1.43787608811919	0.000288446440581508	0.00471271547852134
GOLGA8B	1.31747890110809	3.28516591491192	0.000292039962444614	0.00476599915957678
POMZP3	1.18373341424573	1.55355985805294	0.000296499882815909	0.00482232519160342
AC004835.1	1.52530277806688	0.975646504912373	0.00030476197096819	0.004928760398578
B3GNT7	-1.19021531627543	1.61569283720643	0.000306971840810162	0.00495333077212798
MAPK8IP3	1.00066717597028	5.78737149732004	0.000314821987380449	0.00506859866326885
ST7-OT4	2.10478843455999	1.14092161505161	0.000320281232975044	0.005150711084111
SEC14L1P1	2.25868490845183	0.592509675681886	0.000321807516775158	0.00516367877867968
KCNMB2-AS1	2.17372514429484	0.00465183882806768	0.000323856687900562	0.00519075328260732
ATP7B	1.06074704814101	3.90051559602608	0.000329314011372794	0.00526715128450946
BTF3L4P4	2.09360443575477	1.26527806998435	0.000329357595134541	0.00526715128450946
SEMA5B	1.00008767876112	3.51133252219076	0.000332047807085951	0.00529836016979751
AC018638.2	2.03694538886932	0.106779921386198	0.000335673257117307	0.00535025874816418
RPL15P3	-1.07637994115232	0.273606045887653	0.000336332769342494	0.00535482083930974
TMEM40	-1.48847006944323	-0.0778348924485342	0.000337277470510496	0.0053639083309014
DLGAP4	1.01485478754802	4.86479127442071	0.000340330761121964	0.00540049200032585
FAM122C	1.6196725708668	3.61935998365297	0.000341994249854799	0.00541490895603432
ZNRD1ASP	1.05826479049714	2.99417434974989	0.000346918623085285	0.00548682210381303
FANCC	1.69748159891049	3.92707456747968	0.000347821787920769	0.00549504796004783
PIK3R5	-1.3021026779175	1.42235249562565	0.000350910536546445	0.00553166115028434
NUTM2G	2.57689926280691	0.264694358632988	0.000357422136391635	0.00561579468405038
GP1BA	1.52939421791286	1.43502939920409	0.000361151852607367	0.00564952135769971
CORO1A	-1.08410205340539	1.97879815026262	0.000361341379227434	0.00564952135769971
MBNL3	-1.2771683552379	2.96120840017068	0.000361537860325433	0.00564952135769971
SLC25A25-AS1	1.75809977686035	1.86163929548908	0.000363473971027952	0.00567359533666592
GPR17	2.31552865713867	3.68510316537478	0.000365469265621019	0.00569208728981749
AC253536.3	2.06377055865395	0.49302653564067	0.000366297794061468	0.00569208728981749
EFEMP1	-1.0572615257341	5.72732671099732	0.000366642638953737	0.00569208728981749
SBK3	-1.59247413883834	1.22384240691959	0.000378462843653463	0.0058376876260311
PRSS48	2.28058572665163	0.835326466584039	0.000380100663910066	0.00585665308677754
AC092839.1	1.94792823197259	0.398372474370715	0.000381414839040459	0.00587059642278475
ASMTL-AS1	2.83296447518179	0.998903879967361	0.000386943569346936	0.00594293950993769
VPS26BP1	2.44530934445828	-0.0709996549266131	0.000390521314721501	0.00599147407452399
REPS2	-1.03512571384414	3.26058942710153	0.000392923566906788	0.006021889494955
COL1A1	-1.88398911239903	8.21357426987622	0.000394617305364125	0.00603822108480094
THBS4	1.31422669661265	8.38420199387205	0.000395300445953041	0.00603822108480094
SHC4	-1.02179867437619	2.03816294205845	0.000395672904824878	0.00603822108480094
CCN4	-1.81624435301956	1.80780507365402	0.000402619979927608	0.00612469099900481
AC026403.1	-1.51893790053886	0.160896343821691	0.000407754810122034	0.00619247038231146
LENG8	1.85571724290595	5.83623599632284	0.000417698569951526	0.00630476913404131
NPIPB15	2.05274918325006	0.529542546587772	0.000418255109457418	0.00630476913404131
SNORD116-14	1.51669286519709	0.410400491238803	0.000420374722743057	0.00632104339386703
SAMD12	1.00145901796312	5.36809448460788	0.00042508350425636	0.00637847580393043
VNN2	-1.09810954322575	0.520531138476187	0.000425731812229659	0.00638152857516663
CFAP70	1.38663940895302	1.76802795016785	0.000426181046125366	0.00638159405706511
AC099336.1	2.44095088956588	0.65894260273464	0.000427027742915002	0.00638760476758676
LINC00670	1.31671262773568	1.10996027440294	0.000434746148230415	0.00648277910225084
NPM1P8	2.11377788880276	1.1833065111093	0.000439719174569853	0.00653727249622845
BASP1	-1.43108524799179	0.961067054736809	0.000441870715986396	0.00655494872887781
NPIPB3	1.87010808584504	2.02666079867349	0.000445578920384972	0.00660312976541573
NBPF13P	1.84883509549954	1.39664322689878	0.000451058089046839	0.00667054462616177
CLIC6	1.61474861039205	3.82127135979359	0.000455892798639745	0.00672351229042761
LINC01409	1.38662624630352	1.35226025280293	0.000458184654519799	0.00674810972185474
DOK3	-1.28935739209357	0.412421915621914	0.000461229307348126	0.00677903116179187
BEST3	1.80938321492083	1.15960596562769	0.000465777670218727	0.00683887479968028
MAPRE3-AS1	2.19219684457121	-0.14461401981271	0.000470186050171681	0.00688633218803566
SDHAP3	1.55572703669644	2.05786526946523	0.000475098461586957	0.00694728586285922
ESYT3	1.26129091273231	1.78432161181994	0.000479817587935111	0.00699490172655403
AC015971.1	1.39918301011049	1.20023768492035	0.000495372391723957	0.0071997132312869
AC016831.1	1.50158930101934	1.45590476932823	0.000497470544982701	0.0072022647038313
CAPS	1.29187284642042	1.96258658498353	0.000497556244091796	0.0072022647038313
ADCY10P1	1.72317737700783	1.47919459689716	0.000503739678634842	0.0072624579799164
RPL7AP51	2.3846001484096	-0.132556555933971	0.000505024971507619	0.00727092468982425
MNDA	-1.11246926092402	1.70904212224816	0.000505340670321002	0.00727092468982425
CRISPLD1	1.57628330576385	2.20296945937366	0.000508600094273069	0.00729415243636835
KYNU	-1.24591898866745	0.293464815698819	0.000516242681858309	0.00738190794826037
AC093158.1	2.18236272123333	-0.0402423781378158	0.000516709423272434	0.00738190794826037
UHRF2P1	2.34564049869523	1.25527314844939	0.000522172385252017	0.00743849341255232
CBR3-AS1	1.45270537383622	1.35255316789565	0.000529182633078748	0.00751204954462566
DLSTP1	2.03409366602679	0.794001781663112	0.000529430609244792	0.00751204954462566
RNF207	1.07523275056612	5.89610669027286	0.000530935669967165	0.00752596065778556
TLR7	-1.2770615193041	1.42641778841499	0.000534148457637313	0.00756402727029344
RHBDL3	-1.85592582878453	-0.0896204890511041	0.000539403533333945	0.00762339279376891
WNK3	-1.27783367184448	1.356262882878	0.000540352342981146	0.0076292857874651
C22orf15	2.01831397649451	0.0541001224993342	0.000541019616123764	0.00763119606027079
ALMS1-IT1	1.63429896459629	-0.0214884538906232	0.000542749257803014	0.00764807279291182
DCUN1D2-AS	2.17303896168446	0.327862203610833	0.00054785544591481	0.00771244982497346
ZBED9	-1.10502986543118	1.23105130064203	0.000553858918862422	0.00777253518248387
AL157400.3	1.27866142315572	0.834614179551141	0.000554406199297322	0.00777253518248387
ITK	-1.52224151988052	0.00430207968815463	0.000555374594774902	0.00777253518248387
SNHG28	1.61436291224102	1.00754186234001	0.000572216336724553	0.00796936247603273
CCDC136	1.19127207251802	3.96019289988112	0.000576280174091648	0.00801040610207818
ZNF517	1.45840958401031	0.629104857087146	0.000587830824882256	0.0081348619932404
RNPC3	1.05590433564779	4.35147664170812	0.000588339935501548	0.0081348619932404
CPNE4	-1.46492565681933	4.11237114614455	0.000588636232065774	0.0081348619932404
SYTL5	2.40685288935727	2.28490539880885	0.000590688562381554	0.00814844748872304
TPX2	-1.42662952030048	1.25646633776061	0.000590800094542926	0.00814844748872304
SPIN2A	2.33968829378064	0.0435405708755206	0.000591323376490811	0.00814844748872304
LRP8	-1.18289370856577	1.35716627765084	0.000594462891164498	0.00818384853527324
ABCA10	1.2474447694231	4.33549631047997	0.000596326290314049	0.00819377455417149
BMP2KL	1.80695551162945	1.05408599425289	0.00059752113452336	0.00819992021317617
CBS	-1.37759917115249	2.79775818063436	0.000597916803275167	0.00819992021317617
MMP19	-1.00829569413026	2.18163625862575	0.000599686995231775	0.00821634187831883
LINC01551	1.78410406076585	1.39352834248745	0.000602430611108767	0.00823819553513371
C1S	-1.00438084889013	6.47357816024611	0.000607399000940126	0.0082982273033201
BRSK1	1.48717996902445	2.03931947915285	0.000614158557848081	0.00836942858852271
MYH11	1.17834649779057	7.50998465776602	0.000614360983179812	0.00836942858852271
SLC22A4	1.33631187377185	1.46336857390459	0.000616107729187464	0.00838526126678764
CHAC2	-1.05783086710853	0.933174424759175	0.000620185949168999	0.00840885391382731
CCBE1	2.29632636470431	2.31367350055109	0.000629934838734579	0.00852492005815805
FAM66C	1.36294678721537	0.449195497984932	0.000630775660687679	0.00852825339544275
SIGLEC5	-1.20865306996619	0.691578927115757	0.000639536194516722	0.00860818281813403
ABCC3	-1.77768281840547	0.456623685538433	0.000640150307543428	0.00860818281813403
SELE	-1.57557413354704	1.60382829986432	0.000640888062026291	0.00860818281813403
SLC6A6	-1.23468510377202	6.24387663686199	0.000644688240180859	0.00864735002799309
RPL22L1	-1.00801726678078	2.14116079597446	0.000645009726730749	0.00864735002799309
NCAPG	-1.37069027257778	0.29867375202461	0.00064594108704885	0.00864760838490601
GARS1-DT	1.38336956283695	3.07281883408	0.000652894860573627	0.00871235048830575
PLCE1-AS2	2.69044656633342	0.279678411834448	0.000661026371483009	0.00879631103796267
AGTR1	-1.22632165079039	1.18958291365506	0.000669585408342726	0.00888702720702724
MSTN	2.31814903983283	-0.0314362288127136	0.000669702085102576	0.00888702720702724
CFL1P3	2.510748158007	0.354949535814731	0.000672407892957236	0.00891468689877222
ROR1-AS1	1.83567208759835	1.55294403096971	0.000674036613034138	0.00892802882176796
SLC9C1	1.11390628018729	2.63028407243461	0.000678801934536708	0.00898285401377221
AL078645.2	2.09477679272005	0.688477770636896	0.000680314200177067	0.00899456884934565
RGS11	1.26541965027102	3.02858867075041	0.000682264891753293	0.00900376253192363
XKR6	1.59969330430602	0.319706507899894	0.000691244388476619	0.00909715665385055
SNORA49	1.16788126731623	2.70831912323412	0.000694584826804731	0.00912655062372413
TNFRSF8	-1.10463048187865	0.460690394921648	0.000698770311420359	0.00915421015280826
EMB	-1.06791622794335	3.88553268363293	0.000700899922580529	0.00917373119472418
AC007743.1	1.37830264343061	5.28387746688307	0.000710807795110961	0.00927801439569311
MOG	-1.54500044091658	1.51782931900548	0.000712350695405223	0.00928408459959094
PLEKHH2	1.27731500469482	3.56090402633033	0.000713633962595057	0.00928408459959094
L3MBTL1	1.10479559604493	2.77009546977767	0.000716164447579175	0.00930559692076383
KCNN3	1.0648668390229	2.94896730854294	0.000724580863036073	0.00936406529752475
SDHAP1	1.26352032112974	3.72491273562788	0.000727579198317242	0.00938590251786046
AC007731.2	2.84683789277074	0.0162170587840972	0.000733065212507065	0.00942277820198373
AC010970.1	4.36936977033577	2.8124604390238	0.000735973386496023	0.00945169044698787
CACNA2D2	1.12080053513742	2.36132615414945	0.000738692754495101	0.00946694453439422
PENK	2.26840668397496	1.59333398929551	0.000740297416833849	0.00946694453439422
GPR79	1.82364998523547	0.161715659754404	0.000744249849442724	0.00949845559631306
NEXN-AS1	1.26748816717971	2.3810428049014	0.000751256014438864	0.00957332838131889
SPC24	-1.08940427308885	1.17571822964404	0.000757631721314731	0.00964350225577623
AC006059.1	1.07493453097836	1.40518053514374	0.000758495143006809	0.00964593335676655
DNHD1	1.1896587909034	4.12322772531699	0.000762541523070121	0.00968880261155083
TIMP1	-1.02679422332933	5.74566278060716	0.000769576406574154	0.00976953411708517
WDR66	1.53571107663752	1.34786202283605	0.000781514558379267	0.00991231329792271
SNORD94	1.51702006886822	1.45741314754607	0.000785552074289161	0.00995472129476857
PROM1	1.39730777305903	3.89423773731037	0.000787853406075403	0.00995549259805884
ZBTB16	1.13022481673352	6.13377275422422	0.0007882589288443	0.00995549259805884
AL121957.1	1.70887895023129	-0.156337748279197	0.000796128522731176	0.0100091706034871
MYOZ1	1.63916660189749	0.988943421255153	0.000799454673342318	0.0100421867680346
RRM2	-1.67356427723505	0.461512403983743	0.000800190785771415	0.0100426393892309
ANKRD36B	1.22140043759268	2.86846240834422	0.000801409316861549	0.0100488918671101
AL133384.1	2.01028439944174	-0.0811987947911937	0.000804614287195633	0.0100717207241024
KIF1A	1.35531777859036	2.22841975682363	0.000809542400922116	0.0101008416149736
POLR2J3	1.49360361115101	2.9815831536766	0.000809761193709885	0.0101008416149736
KRBA1	1.15582004889965	4.52730884318632	0.00081996106988612	0.0101838454956852
CYS1	1.18124040918004	2.00011907192183	0.000824309475750206	0.0102262154747924
RPS10P7	1.36294103931235	1.72780127026485	0.000824798278447877	0.0102262154747924
CCDC63	1.8492703246494	0.751305613457898	0.000831325055891554	0.0102913468478656
REXO1L1P	1.90243612152373	2.19731162828045	0.000833403701017886	0.0103030141855626
FAM216B	-1.86813269424553	0.436462749463991	0.000834583651699114	0.0103030141855626
FCGR2B	-1.07877533288353	2.35011061655733	0.000837123989022126	0.0103083847534961
SLC26A4	1.2616465582949	1.53358060498489	0.000837174502462391	0.0103083847534961
ALS2CL	1.16838598460662	5.22166230761301	0.000849447275100803	0.0104326379805831
SLC11A1	-1.3885693819856	1.04645162608346	0.000852253693890989	0.0104581516157966
STAG3L3	1.48586755847974	1.55808255436377	0.000856604113897357	0.0104846297046566
NAIPP2	1.62625942041448	1.21632813675563	0.00086408163468233	0.0105525274572584
PKD1L1	1.30097228493119	4.56067137098082	0.000866067852842664	0.0105644076097177
TLL1	-1.34882111688283	1.53134337331433	0.000871300777448844	0.0106186009691532
CRYM	1.02417143940208	6.77318868784957	0.00087240217142165	0.0106186009691532
BIN2	-1.05708115916926	1.04288791696864	0.000872731303076447	0.0106186009691532
ATP8A2P2	1.66044620059708	0.546765036149344	0.000873480817727671	0.0106187138392402
SLC38A5	-1.7662977654352	0.372310033653306	0.000893034656680585	0.0108015026560565
JCHAIN	-1.70312909564423	0.467255757899635	0.000896848365678996	0.0108384918329109
C3orf35	1.99560115976203	0.00546804824784574	0.000901641383987157	0.0108494716429565
ECT2L	1.22995857870056	3.23758185000426	0.000902009844810223	0.0108494716429565
AL078599.3	1.75434597875543	0.0517389462102002	0.000902294853262256	0.0108494716429565
KIAA1755	1.22523295806596	3.68605802369777	0.000906565270298717	0.0108877174214341
CDA	-1.16869031981011	0.556491125880994	0.000906993539115636	0.0108877174214341
IGSF6	-1.17157176563554	1.33896996335029	0.000930492703057621	0.0111418345787659
SNORA63D	1.66125244905907	0.208676718759912	0.000933883688797287	0.0111638012631642
GJA9	1.79995178495108	0.912985831365997	0.000940916792341293	0.0112385107295053
MYOCD-AS1	1.89606608336861	0.805654249626399	0.000942929921393055	0.011253186125111
ADAM20	1.71570635250189	0.625481615042709	0.000950242657524293	0.0113061024050862
LRRC75A	1.05684554688127	0.971637595762944	0.000950534079270559	0.0113061024050862
KNL1	-1.3525731297161	1.00556191063035	0.000952944051271097	0.0113068506331546
PCDH11X	1.80453874695625	-0.00277568899434433	0.000953780695857669	0.0113074248612217
CEBPD	-1.40569673113578	1.42120061380427	0.000961400358785098	0.0113837635204411
PRSS23	-1.20630911801182	4.45883265532737	0.00096924870221514	0.0114435165705977
CCDC180	1.21741758009741	3.41012728689413	0.000973570509627228	0.0114850896057587
SPATC1	2.40873626351843	-0.0569930599786232	0.000975945804892179	0.0115013432343792
CD33	-1.07211109970819	0.562234293017198	0.000978240555080174	0.0115013432343792
AC002543.1	1.54195813689487	0.657212990672413	0.000986757589008376	0.0115740291204621
AL354993.1	1.62816010484818	0.832847405383239	0.000990857530026339	0.0116082270768042
DNM1P51	2.82327291543431	0.249555550858528	0.00099463217848824	0.0116283607175337
Z98755.1	1.81033327486368	1.40155291390297	0.000999690833421958	0.0116684825105273
BTBD18	1.66783751331916	0.725924391300394	0.00100345632254966	0.011702911339004
KRT18P5	2.53151465764778	0.289978234044391	0.00100651406480567	0.0117195164445108
CDH23	1.2322976489159	3.91088258277457	0.00100999615610768	0.0117410006964058
SH3GL2	1.33900729203798	3.10926806067717	0.00101295491803745	0.0117563416660576
AL133230.2	1.84102222003628	0.941131888123319	0.00101699097190943	0.0117841159063334
LSAMP	-1.47402952632273	1.84424750443296	0.00101824175890218	0.0117890863853525
COL16A1	1.09457297198114	5.51826435213385	0.00102023522850411	0.0118026406071706
PARVG	-1.08130726239902	1.12094512940374	0.0010328782231442	0.0119200628407108
SEC31B	1.29789502974988	3.62616981704299	0.00104478841293687	0.0120272768817088
SLC28A2	1.97931767850791	0.644058544099892	0.00104552208236255	0.0120272768817088
AC023590.1	1.67583867195974	0.851606175414309	0.00105893053143365	0.012162016391846
BNC1	-1.41571853897199	0.104054848720955	0.00107285599184476	0.0122728223309514
TMEM45A	-1.4090477297805	1.62788662551273	0.00107406477422509	0.0122768599093697
UBE2Q2P1	1.16853040445855	2.8667421418343	0.00108895769456888	0.0124075441847423
TDRD9	-1.1775725125708	1.06943495657367	0.00109729296622612	0.0124826864397413
DOCK6	1.13560000236955	5.63961226480185	0.00112669342611842	0.0127363413693213
EEF1A1P3	1.8757651701411	0.0911651358042996	0.00112862221536637	0.0127480989601816
GOLGA8M	1.69079205733315	-0.0705454137646181	0.00114047044750586	0.0128414823936197
C2orf92	1.85037376746779	0.557935785760201	0.00114921036028571	0.0128993917201083
LST1	-1.11264303371446	0.329889154009513	0.00115342650589869	0.0129173736605011
DEPDC1	-1.34084547394464	0.0529945597053832	0.00115612370949586	0.0129365012579704
SERINC2	-1.42863490703229	0.3918753622912	0.00116940372912658	0.0130748998396889
AC004980.1	1.53081778162809	1.25847741142691	0.00118221509482758	0.0131873060150091
CROCCP2	1.27004807799366	3.77295094120611	0.00120050691158688	0.0133601797104064
VGLL2	3.36869909912548	1.75602440091356	0.00121464651666148	0.0134754625921227
SMPD4BP	1.25436568452629	3.45655143238109	0.0012282285034071	0.0135560991445658
AC009264.1	1.31777685902603	0.606371330336757	0.00122864361379949	0.0135560991445658
PILRB	1.42894667962376	3.65041219578714	0.00123318879441229	0.0135560991445658
LINC02863	1.97563453816655	0.152264996636882	0.00124320806480589	0.0136552983841045
IL18	-1.24541150951229	0.160482005598081	0.00124794679936324	0.0136814583292839
GPR52	2.22502643810564	1.41407803627009	0.00125423624708967	0.013723889370329
SEMA3F-AS1	1.51630858255739	0.147437347284293	0.0012881319180965	0.0139986760341624
LINC01422	1.67488694057619	1.13860378367856	0.00131347209575201	0.0141773944421088
FAM215B	1.5424624324028	1.6741883148264	0.00133860241720018	0.0144161048609134
HSPA2	1.27493517332462	5.60194553592478	0.00135217086569086	0.0145276810757589
ARMCX4	1.2301515291089	2.23717662152431	0.00135256484315491	0.0145276810757589
ACTG1P4	1.99085101515394	0.22515853064922	0.00135890365438935	0.0145800096650824
BUB1B	-1.30131344707784	0.453958339885457	0.00137027425252254	0.0146800479107064
HRNR	1.55298328504059	2.43938506492267	0.00138828049869011	0.0148507708827067
LINC01376	1.55532032520567	0.999855610779499	0.00140312929435465	0.0149872596630807
LRRC55	1.98551861208457	0.240712992034381	0.00141116364805992	0.0150506635921335
AC005692.1	2.08780927057437	0.25358240380646	0.00143799186218995	0.0152573914668009
AL445465.2	1.97064111650407	0.424636175947336	0.00144508048944998	0.0153081728673574
TRPM2	-1.07731443019429	1.24079516665196	0.00144746126981433	0.0153081728673574
KLHL34	1.05006981352284	2.2848886459423	0.00144849397183946	0.0153081728673574
LEF1	1.69582376048901	0.35072901780741	0.00144918081239954	0.0153081728673574
TMEFF2	1.40415106867382	0.656637311185932	0.00146060534125716	0.0154061644267161
LINC00174	1.90319856936887	1.32228149129073	0.00149291205813088	0.0156486962088468
OMG	1.86833709519654	0.413477347759588	0.00149341687765154	0.0156486962088468
FOSL1	-1.98286468410347	0.221637429301689	0.00149678151126432	0.0156725042183115
CELF2-AS1	1.52218740075805	1.62699544076058	0.00150448765239499	0.0157354678885087
LINC00887	1.06641936111484	2.0739485981735	0.00150520095123668	0.0157354678885087
ALAS2	-1.6426111819284	-0.0321249674546193	0.00150608556367532	0.0157354678885087
RSKR	1.48797398505053	1.86713831235949	0.00151287675811865	0.0157834306146996
AL627389.1	1.60638481773942	0.708945571073731	0.00151753998497144	0.0158205749159995
AC073850.1	1.83929757101025	1.76607698323064	0.00158810252746578	0.016401246044994
COL24A1	1.1681486485758	2.62540604899895	0.00159563524314859	0.0164495333244805
PER1	1.10001818476835	6.33693948178249	0.00161278074199981	0.0165963699741659
LINC00222	1.74613291699427	-0.056502246798677	0.00161402339060972	0.0165972512819329
AP000253.1	1.94484048657903	0.426963973672138	0.00163545799044427	0.0167576034806593
NANOGP4	2.53509392875945	0.649722900021541	0.00164596437438064	0.0168052376871817
SPATA25	1.66598910290251	0.327863581602344	0.00165771588295956	0.0168889083504639
RHBDL2	2.13504624701131	0.104661370759187	0.00165886872539586	0.0168889083504639
IGHG2	-1.74022093939398	1.1404163546622	0.00167413086922371	0.0169626631564826
SCYL2P1	1.68052561307678	1.30391590410215	0.00167578174768304	0.0169626631564826
GALNT6	-1.50082473449303	0.234925161136994	0.00167731862223616	0.0169626631564826
TNFAIP8	-1.10960547615109	2.53460669518121	0.00168401291284571	0.0169812140188152
AC092839.2	1.96906846988934	0.3002720018617	0.00170528144921648	0.0171544617033734
PDE6A	1.30978567207969	1.33699442105207	0.00170940168445144	0.0171807953351462
OASL	-1.47800849753907	-0.0034032251071864	0.0017134722121964	0.017200671017465
INSYN2B	-1.29733900183833	-0.0636339302943371	0.00172025937160894	0.0172446685434873
SPC25	1.46905023510154	1.47780524786011	0.00173341211945471	0.017340165169859
PLIN1	-2.02030062480839	0.653990170923801	0.00174014073866425	0.0173953441784938
PTPRQ	-1.31279954289678	-0.020274349522333	0.00174458673312407	0.0174034052063038
OTUD1	1.36773767813198	5.71343221196892	0.00175968511361787	0.0174689847438397
DMC1	1.24297029873892	1.05277689113388	0.0018005290887308	0.0177760425174421
ANKRD18A	2.28125531421529	1.4628367134237	0.00180551499079088	0.0177983819591659
H1-1	-1.02225850481369	0.880810746283918	0.00183706968035797	0.0180400547999134
GABRB3	-1.27750721431938	1.33134689037711	0.00184334840610212	0.0180620443207205
IQGAP3	-1.21675655345186	0.496749947428793	0.00186949981774585	0.0182683752626459
LRIG2-DT	1.40447643937679	1.27584607569306	0.00190042386015822	0.0184949662645655
AC138409.1	2.17092808642373	0.51336154294716	0.00190846617453058	0.0185480672585644
COL11A2	1.19010933554121	1.93653073288172	0.00192327537274093	0.0186414765013301
FREM2	-1.60959372909267	0.549292171178299	0.00192510377578687	0.0186465993677668
AC012618.3	1.24016014562788	0.732529497073416	0.0019316566158197	0.0186974454479983
AL031123.1	1.54653837658773	0.331241602460826	0.00193571501564124	0.0187240943353834
AGAP6	1.32345391128486	1.52714504515772	0.00194804370634434	0.0188053075151477
FAM153A	2.36963780459748	0.924858551380073	0.00198233322592211	0.0190593633551291
AC011287.1	1.5594303193711	0.104725375424943	0.00198427663333407	0.0190652701307282
MRNIP	1.01892409324607	3.56158714045967	0.00198997407625918	0.0190944335277176
AL137026.1	1.7620229656305	0.562385186678439	0.00200761987178025	0.019212346271306
CDHR5	2.34873683034466	0.795674400142372	0.00201081209241344	0.0192172548072423
PI15	-1.70832470885575	0.668997595330975	0.00201345590364174	0.0192297103447009
LINC01844	-1.33561225746677	2.05541236558017	0.00203005337184071	0.0193495784844219
AL139811.1	1.71623160009361	-0.171249576760623	0.00203532780397984	0.0193715125372736
ADIPOQ	-2.99181521242672	-0.0400198366659867	0.00205528387371411	0.0195381359631736
CCNB1	-1.01368693973252	1.26266858630172	0.00209180289198186	0.0198589758342024
TNFRSF25	1.47907252397617	1.69984336755668	0.00211634673199521	0.0199993372005739
HNRNPCP7	1.48171766605314	1.34877436755665	0.00212799268287596	0.0200442954955448
LCAT	1.3856714767672	2.93746488353652	0.00213022650120751	0.0200442954955448
ACSM1	1.45612206087208	0.537935421175785	0.00214678302319575	0.0201541900966905
AL592429.2	1.88867252076558	0.206993940250754	0.00215232373381082	0.0201856429023847
PSAT1	-1.38070972104685	0.102762347003618	0.00215294762221321	0.0201856429023847
BUB1	-1.11783892138265	0.712512859478312	0.00217587636720945	0.0203606956866403
AC090192.1	2.04809591812048	-0.0573729874201648	0.00221519100600527	0.0205675825120684
MYBPH	-2.27584825265886	0.0513352380528573	0.00232787778820181	0.0213786215568214
SFRP1	1.18800689168319	6.64371405064166	0.00236747185298055	0.0216575012251264
CLEC12A-AS1	1.79094046744747	2.85669049611746	0.002370155033867	0.0216575012251264
FGD2	-1.00492124356022	1.59310987038911	0.00237032254607518	0.0216575012251264
CELF6	1.32902585107318	0.88403423918125	0.00238239175944923	0.0217400825631674
ECE2	-1.09347335047413	0.390414971780378	0.00242640242058694	0.0220435356069156
AL021707.2	1.00541046764883	1.34447612356574	0.00242998050576928	0.0220620698451014
MEG3	1.28430816494898	4.16259988454855	0.00244831652180936	0.0221529821075861
KCND3-AS1	1.63023765733028	0.142105698189916	0.00245080394595603	0.0221529821075861
LINC01460	1.31193186118186	1.2706871682983	0.00245598897797729	0.022164583436813
MTCO1P53	1.05509429309812	3.69663212459748	0.00246045608554228	0.0221703784843618
ST8SIA5	1.08183188937256	2.58674322404213	0.00250039004759227	0.0224456165411208
CFP	-1.17115210963988	0.163652914954297	0.00253759144078632	0.0226943573678801
AL592430.2	1.26589485024206	1.18895864652819	0.00257230707199833	0.0229476025794876
TCL6	1.78396565047985	1.42106507588852	0.00258577827787701	0.0229886437025903
ZNF676	1.04449303075527	3.12917222998299	0.00260471113265196	0.0231073476795871
ACTG1P10	1.00792240547518	1.02889389897901	0.00262061656587395	0.0232197310916997
AC004057.1	-1.26983306400776	-0.196570023701782	0.00262537241939609	0.0232475107137265
TAS2R19	1.56453888995688	0.00174024733900782	0.00263905839127185	0.0233398844776786
SHOC1	1.34787072337172	1.52311693228852	0.0026961379121762	0.023771418776993
TRPM4	1.24571057552102	4.53032936997405	0.00275535590331749	0.0241451316023759
NOD2	-1.11926036162673	0.224090357674035	0.00277152483776936	0.0242546609785707
PKDREJ	1.13096364539892	1.77988371765493	0.00277292743149919	0.0242546609785707
LMNB1	-1.03180860999789	0.920708406225896	0.00278691559965244	0.0243473229458065
SFRP4	1.93874056322233	4.57398358038427	0.00278968483161067	0.024353864463252
MAMDC2-AS1	-2.17625220462826	0.433047679100718	0.00280816142043536	0.0244584551160566
AC117453.1	-1.40985890992452	2.22060117282226	0.00282741152275336	0.024541960252687
SHISA2	1.64280091424317	0.611757430774256	0.00287841888812397	0.0248545341632062
AL354794.2	1.53376335304422	-0.0098490279089083	0.00289605163063428	0.0249512676525217
SLCO1A2	1.84920297074284	0.0987439566669537	0.00290416792623686	0.0250040419228114
FLG2	1.80440348226516	0.272886493529935	0.00290566314990078	0.0250040419228114
RNVU1-14	1.82674061327821	-0.0671858344410025	0.00290994990846426	0.0250259181276497
KRT18P57	1.62611565209192	0.0811506057046274	0.00291393014906046	0.0250274116394624
GPR153	-1.00991562990848	3.44832145188707	0.00291592834564258	0.0250274116394624
SH3BP5-AS1	1.28086001641519	2.50792702276519	0.00295165687789167	0.0252333241438355
CNKSR1	1.41659876569169	0.825673172609228	0.00295385155371613	0.025234064988362
CA3	2.03979675428569	4.65169622720667	0.00295526170654919	0.025234064988362
DNASE1	1.04968624617735	2.06577548584584	0.00295720652995144	0.0252356500131787
LINC01967	1.62587090291676	0.871783348254496	0.00296252621812996	0.0252660158139561
ZNF783	1.03793096946473	3.05181138029834	0.00296719887481707	0.0252758122679637
AC244394.2	1.33786780151774	1.34481259908922	0.00297191411208506	0.0253009542657924
LOXHD1	1.40377732462847	1.87145640264027	0.00297580067472047	0.0253040075156284
AC027801.1	1.7566628933957	-0.138504622911429	0.00301716680847705	0.0255799396380634
HES6	-1.21851579108133	-0.143404646828522	0.00302044949088721	0.0255926449774229
LINC01347	1.22470918045601	3.49077487734346	0.00303701946865801	0.0256723890853855
S100A8	-1.13738216093568	1.41547647065539	0.00307254185293391	0.0259420911597039
VAMP1	1.23215607815247	2.24222265637326	0.00308004254765112	0.0259748444127309
CCDC144CP	1.60200884802097	0.532757589456345	0.00308297218470995	0.0259842749645501
AL139397.1	1.16430329340528	1.18606312068196	0.00308731058885646	0.0260055610083065
HES4	1.05456995846405	2.20104209826708	0.00311517605833043	0.0261941386616354
LOXL4	-1.14579780523251	2.57970277063886	0.00312478634021262	0.0262585075602681
SPATA6L	1.68573232588905	0.635121217208701	0.00314653031060599	0.0263870988571044
RPS23P8	-1.27178210372744	-0.182146673054097	0.00314732144611402	0.0263870988571044
MIR27B	1.62696813111452	0.273288295703207	0.00315129760699014	0.0263895879581282
CKS2	-1.05619392629459	0.707357962772459	0.00316174525382522	0.0264469710432439
ERICH5	1.08262945004674	2.36400438196157	0.00316183724915743	0.0264469710432439
ZFHX4	-1.176441711057	2.0125672860948	0.00319215660229996	0.0265611870417592
INHA	1.38875595354879	0.951464080678508	0.00321654062682171	0.0266866832225318
TRIM64EP	1.45396939381711	0.287833605760728	0.00322009731199401	0.0267007490985862
CELF2-AS2	1.61504400724993	0.580266869600029	0.00322397461766372	0.0267020299598072
LINC00484	1.44636710715606	0.527579128998171	0.00323728091541993	0.0267504577947575
LINC01447	1.50845778962955	0.28055750912616	0.00327080848706236	0.0269653722683389
MSH4	1.38639165678254	0.328804710431876	0.00328987299930948	0.0270914053817993
CD52	-1.33888086049791	-0.0958741120817073	0.00335547265632958	0.0275367592992265
CTBP2P8	2.01178240064309	0.212320020756181	0.00338572659022849	0.0277532845353301
BEAN1	-1.2555751567553	0.106117223424166	0.00340327494679848	0.0277859869731498
FAM95B1	2.13967050541638	0.459891607664616	0.00343839885459302	0.0280290294435709
SSC5D	1.18722254734074	2.82721666343537	0.00343890497181491	0.0280290294435709
NNAT	1.67411095834518	0.706385473620544	0.00349074611185055	0.0283388528435179
TTC21A	1.20117533773147	0.836830181141825	0.00349680838450944	0.0283720114682058
AL117378.1	2.21387345266689	0.0313641172121914	0.00350206739849765	0.0283825744810445
MPIG6B	1.54633303955634	0.377500532904598	0.00353763607813315	0.0286061947806201
LINC02608	-1.08456987542869	-0.0141425080530179	0.00358194524758715	0.0288344582360481
AC131971.1	1.38816174100823	0.495010311084697	0.00359333253624981	0.028893696879206
MTCO3P11	1.79838785731069	-0.03339208293929	0.00365878099895985	0.0293213482849604
CNGB3	1.3002823552149	0.412468895378092	0.00367013215778203	0.0293958938042341
KCTD9P4	1.31790086460968	0.254580049427802	0.00374137107691059	0.0299163701774149
BMP8A	1.66614042028092	2.13168019802664	0.00376798126563048	0.0300742312253806
IRX1	2.20751492904557	0.185703125736791	0.00378824536962762	0.0301902110151712
NPIPB4	1.58103788100231	1.45722857083756	0.00380087408657825	0.0302543876457558
LINC01465	1.37414614938517	0.357504448377358	0.00386003612881718	0.0306431755771347
ATXN1-AS1	1.11218351289336	0.829540724042876	0.00387549387575174	0.0306965150986396
AL139011.1	1.33738756308905	0.263160973462349	0.00387843196302471	0.0306965150986396
NEB	-1.82642072244089	6.93741911525267	0.00387849268073545	0.0306965150986396
DNAH1	1.17493761014877	4.17009157000887	0.00387959441434881	0.0306965150986396
ITPRIP-AS1	1.63165346529858	0.341960790356388	0.00390349120144994	0.0308176011473854
GPR173	1.23450592259468	1.133372328671	0.00392138967308484	0.0309078762969242
SGPP2	-1.54246757118099	2.46526013225986	0.00393512149344086	0.0309990762347112
GCC2-AS1	1.36832798873051	0.78825930734155	0.00394489618461379	0.0310590207290257
PTCH2	1.36300795949229	0.519818209733591	0.00395953097421911	0.0311400613076607
AMPH	1.04508984142228	2.5334171262236	0.0039895032760843	0.0313071249974996
ENGASE	1.00753137016779	3.81920365328911	0.0040243133127811	0.0314411941797783
TPM3P1	1.76331895273153	-0.0490307812225181	0.0040260003728681	0.0314411941797783
DCDC2B	1.58741658681983	0.411486927898576	0.00402631395665756	0.0314411941797783
RSU1P3	1.51073641008482	0.404195935826509	0.00404922971260428	0.0315685870800589
RAB28P5	1.12753841175661	0.494589737269708	0.00406954461912312	0.0316753215199789
DSG3	1.33869005074923	0.214853098194519	0.00410445634386252	0.0318303638578148
POLR2J4	1.01625329007836	2.78163330221398	0.00410499638459096	0.0318303638578148
GPR85	1.22121990346206	0.711416108204522	0.00413730911238156	0.0320047105346725
CYP2T1P	1.16584501752496	0.979745039291414	0.00414965749017408	0.0320553778656689
COL3A1	-1.34951752693334	9.57279090631504	0.00419944177978145	0.0323702269376491
DAB1	1.54162751111676	2.92374242407486	0.00424498377284746	0.0326861471935034
ZNF192P1	1.28125499546159	0.869060209163696	0.00428170903406844	0.0329159250234254
MLIP-AS1	1.63510042293615	1.05807529333336	0.00438654166572692	0.0334679627399159
LINC00702	1.21817212231551	3.95214462151702	0.00440398396406035	0.0335317109806837
SLC22A7	1.6754529366981	0.80037803832213	0.00440622343663916	0.0335317109806837
RAB11FIP1P1	1.00627590136698	2.98503672179625	0.00442747847253767	0.0335865566835288
AC145207.1	1.42105378554924	-0.170221839823387	0.00445992157195471	0.0338126440004473
IRX2	1.33490258861437	2.16924205952762	0.00446407120317651	0.0338126440004473
FAIM2	-1.20301870922047	1.87447994088767	0.00448955068838377	0.0339497125065183
CCDC17	1.33609127623919	1.06707525670665	0.00452211925384886	0.0341060992094963
AC122129.1	2.07508176328177	-0.122928400361319	0.00455786034213602	0.0343035186820258
RPP40	-1.00424946927262	0.646258888696777	0.00458683914899448	0.0344312964899664
CLUHP3	1.17994392183724	1.24611881176457	0.0046151777489507	0.0345897203807199
FAM227A	1.40143715966342	0.0569025827628184	0.0046365463962421	0.0346593319719088
GGH	-1.04503109898791	0.71235862790993	0.00466645420757809	0.0348284524493796
CRACD	1.40885052009494	1.2309924275057	0.00471712904956634	0.0351153171852772
RNU6-112P	1.30799219201374	0.674930773002747	0.00479840075511009	0.0355359105999247
SNX2P2	2.59402117879944	0.0387421933879534	0.00482082249593332	0.0356651360000843
INHBA	1.19973014267968	2.82740875470099	0.00484408834745587	0.0358003335106926
EME2	1.18645901169937	2.51345637065967	0.00485121809220545	0.0358243469872258
SFRP5	-1.61221817924864	-0.0222266766687636	0.00486583693931996	0.035887110999766
C1QTNF6	-1.22113669121433	0.697785119393921	0.0048806039477439	0.035968359413452
HLA-DRB6	-1.78805359423591	0.432105711422438	0.00488186795245668	0.035968359413452
KLRK1	-1.04400329107575	0.0307607875643308	0.00491983914860536	0.0361436617132022
TAS2R13	1.43984096275037	0.360332852538023	0.00492077876095392	0.0361436617132022
PDPK2P	1.19659530477322	0.837793008879602	0.00495223888753126	0.0363353421272172
ADAM1A	1.1211680859828	1.29348146575741	0.00496576751543022	0.0363809678288287
ARFGEF3	1.00507997906011	4.27392548188338	0.00497689907961323	0.0364244564006015
LINC00513	1.40067510391036	1.21071317257246	0.00498925914460873	0.0364244564006015
AC073065.1	1.56296368292952	0.0807568539971647	0.00501159827561309	0.0364930849054161
LINC01719	1.16874541009919	1.19948797972608	0.00501787423176552	0.0365202465016116
AL591503.1	1.40395647687345	-0.102318455171088	0.00502188913524739	0.0365309328829228
NLRP3	-1.02962692592491	1.01289231246751	0.00508800325998648	0.0368995989709333
LRRTM2	1.28112340251897	1.55015238710118	0.005117401052964	0.037031540198427
BICRA	1.535126508767	1.98314796553223	0.00513065370163946	0.037077696397994
COL10A1	1.40021272053544	1.81800568428251	0.0051693094579418	0.0372661629746982
TNFSF8	-1.08128151840764	-0.0386884451410307	0.00521265426216154	0.037426487219142
SPDYE12P	1.31391457951442	0.0339534703443857	0.0052544437538864	0.0375741301080248
MUC16	-1.93837655660386	0.618733166980099	0.00526945117319352	0.0376071030246075
YY2	1.36327729862611	0.188666140483469	0.00530042849074333	0.0377718066069116
PTPN22	-1.1663757723633	0.029320199346484	0.00530947118009844	0.037780050592988
NPIPB13	1.37967689492806	0.388666667915936	0.00532472167631211	0.0378134319043055
JCADP1	2.31160569582237	0.541843626318792	0.00533162875797319	0.0378437479134713
CADM3	-1.0472812247006	1.02300416662427	0.00536358693326337	0.0380517579414753
PDE4DIPP1	-1.68846416097866	1.47201563503276	0.0053695665661201	0.0380753496742426
LCNL1	1.74772556328707	1.61945080980602	0.00537785743253056	0.0380776726898573
SMPD3	1.39767137209386	0.64997402645388	0.0053945716931881	0.0381395421088139
TRIM17	1.70670657113924	0.475936879717745	0.00541548250623693	0.0382273197877868
RAC2	-1.00847641597221	1.06565194458902	0.00541740989312892	0.0382273197877868
LGR6	-1.13357432214565	0.638976810042952	0.00541764664542144	0.0382273197877868
SCNN1D	1.41218773749884	1.12990365455642	0.00548640026404718	0.0385429603843632
AC012368.1	1.41143395642197	0.726182243662801	0.00550688086156101	0.0386177036931645
EDARADD	1.06200716253452	1.78624115636955	0.005516104414264	0.0386181150915652
RBMS3-AS2	1.11162946984591	0.510017226686415	0.00559601702969943	0.0390631943022084
RPL23AP32	2.16058389115426	1.33762173025872	0.00566805354015912	0.0393552614299514
CHKA	1.06296929931397	2.99019630646463	0.00571585480674169	0.0395723635148212
POU2F2	-1.2324335897101	0.126280878768722	0.00572978443869914	0.0396208678029415
ADRA2A	-1.36974746785026	0.48296683196224	0.00573943278455995	0.0396208678029415
IGSF9B	1.28497813127413	4.79440953937607	0.0057816430602763	0.0397782588487595
AL732372.2	1.33810236403213	1.0590737718412	0.00579954873297233	0.0398441219226476
AATBC	1.6856262490799	0.00750587609708145	0.00584264050771437	0.0400619525308925
ARHGAP33	1.56094405546381	1.47401697094068	0.00584389982352246	0.0400619525308925
MXD3	1.82699081080444	0.119414059583305	0.00586276279677985	0.0400864310389929
AC006547.1	1.51817201053391	0.206590681360045	0.00587264208500133	0.0401348502664812
LINC00844	-1.19311230177431	0.494648426434751	0.00587655624734235	0.0401424758895838
MIRLET7BHG	1.02738179746619	3.46973537012135	0.00589231095898212	0.0401832748074179
CABYR	1.18562622724958	0.326891518293598	0.00589254373791307	0.0401832748074179
AL355336.2	1.76475170260293	0.192059135536179	0.00589373371870389	0.0401832748074179
LMCD1-AS1	1.25580020651535	0.516987762984582	0.00591924239969237	0.0402424323334536
AL035448.1	1.38718809965828	0.383035092310354	0.00596663300873434	0.0405070281638874
LINC01249	2.09687817574923	-0.0227280013260113	0.00598887896014569	0.0406004105308553
SERPINB9P1	2.04941416317945	1.11263342157593	0.00611332950847546	0.0411910341940256
SLC4A5	1.07734388060724	2.6706768755397	0.00612540921465267	0.0412336908419486
GIPR	1.33484969655051	0.514394301594358	0.00614752639603729	0.041269385134069
SHPK	1.05291355909543	3.29579235971906	0.00617635905857318	0.0413631515850758
PLEKHM1P1	1.20053693762274	1.24090633397632	0.00631381495485688	0.0420091259403627
KLF3-AS1	1.39390575347702	0.212425840877499	0.00636100032998899	0.0422446989507834
ST7-AS2	1.62375192787824	0.62311442459566	0.00636402434059482	0.042245224047123
TNC	-1.60963363043643	6.63555126240463	0.0063817959745184	0.0423240236960085
LAMA1	-1.27245864863188	0.0903873768583538	0.00639548384004698	0.0423952013333983
GSN-AS1	1.21998553049774	1.79593462521178	0.00642538734657415	0.0425541004093288
SSTR2	-1.39143647595581	0.535647398694734	0.00645548290957729	0.042713977093121
C6orf201	1.30761282027707	0.0805761976802442	0.00647606509256616	0.0427744445320641
CHN2-AS1	1.56834812889795	0.101687434982081	0.00647953070534509	0.0427744445320641
JAKMIP3	1.25305698248186	2.13510448818767	0.00649235632409255	0.0428197018248771
MBD6	1.00748398501291	3.90195941715997	0.00652175032336806	0.042954319737702
ACP5	-1.22025918227554	0.808469319597212	0.00657278230735117	0.0432027216527163
XRCC3	1.17378229930549	2.46733233792101	0.0065745236227173	0.0432027216527163
CNNM1	1.46757155586905	0.049520367796079	0.00660807879025176	0.0434033380247992
GUSBP11	1.305351633256	3.09943897584417	0.00674048555681405	0.0440110447485196
AL355987.1	-1.40634510223079	1.46936190867591	0.00676802395848035	0.0441707478090994
RABL2A	1.02020628654923	1.59981887382312	0.00680723314850118	0.0443056985096413
ATCAY	1.92034653850574	0.327032859817951	0.00684854414069995	0.0444715239496476
ADAMTS2	-1.2370547053102	2.81296881674803	0.00692365446610585	0.0447318089951905
Z99289.1	1.64723596053848	-0.0941785539263643	0.00696599079567512	0.044911073242229
GNRHR	1.18544156251313	0.337081615859574	0.00701681222030887	0.0450766553069103
CCDC57	1.26347034699345	3.23622437550059	0.00709304223422777	0.0454917389362226
BCAR3-AS1	1.60817662001475	-0.0728317025462863	0.00710033581216477	0.0455113124332009
CPEB1	1.16938667281721	0.857102768198149	0.00713475288070214	0.0456301826662553
H2AC13	-1.38210043176517	-0.0253506264308268	0.00714889881811073	0.0457000684250438
AC110015.1	1.45067977563193	0.171873504268092	0.00717198110315408	0.0457864125165756
MANEAL	1.06517512548181	0.524816807991736	0.00725297225762674	0.0461596659430593
KRT18P12	1.28034386224948	0.0920637032255133	0.00733942152929007	0.0465799566171614
CBWD3	1.45893008457673	-0.135122538378185	0.00734174150654597	0.0465799566171614
FAM71F2	1.62996680998371	0.701186574398071	0.00760459855836226	0.0477827272534852
CD200R1	-1.12623797375341	-0.0230107300757979	0.00767881942560072	0.0481226145304685
LDHAP2	1.24103302936913	-0.0119036977082735	0.00771360570458666	0.0482773446039684
AGER	1.32079052470956	1.17645138864311	0.00773669257986778	0.048400721787267
TRIM66	1.04931248686456	2.92423957702036	0.00780825814069343	0.0486670117761854
RPL26P6	1.21284767057266	0.255598251097464	0.00795138470607432	0.0492498331643507
AC002066.1	1.01405304742231	1.00680843082449	0.00798266115089039	0.0494222158867167
