# Supplementary material for: Identification and Verification of Feature Immune-Related Genes in Patients With Hypertrophic Cardiomyopathy Based on Bioinformatics Analyses
Source: Front Cardiovasc Med. 2021 Oct 26;8:752559. doi: 10.3389/fcvm.2021.752559 (PMC8577723; doi:10.3389/fcvm.2021.752559)
Supplement: Supplementary file 3 [file Table_2.XLSX]

## Sheet: Sheet1
ONTOLOGY	ID	Description	GeneRatio	BgRatio	pvalue	p.adjust	qvalue	geneID	Count
BP	GO:0002283	neutrophil activation involved in immune response	61/715	490/18866	2.24855e-16	1.08987e-12	8.71489e-13	SERPINA3/CYBB/C3AR1/CD68/ITGB2/CD14/CR1/NCKAP1L/CD53/FCER1G/MGST1/ITGAM/SLPI/SIGLEC9/CTSC/SYK/DOCK2/S100A9/FTL/TLR2/CTSB/ALOX5/C3/FPR1/HK3/CTSS/CHI3L1/TYROBP/PYGL/PTPRC/PLAU/FCGR2A/STXBP2/VAMP8/COTL1/CD300A/C5AR1/LAIR1/MMP9/CHIT1/NFAM1/LILRB3/MME/PTAFR/PLAUR/VNN1/LYZ/DOK3/MNDA/SIGLEC5/SLC11A1/BIN2/CDA/CD33/HRNR/TRPM2/CFP/FLG2/DNASE1/S100A8/GGH	61
BP	GO:0043312	neutrophil degranulation	60/715	487/18866	6.52632e-16	1.58165e-12	1.26473e-12	SERPINA3/CYBB/C3AR1/CD68/ITGB2/CD14/CR1/NCKAP1L/CD53/FCER1G/MGST1/ITGAM/SLPI/SIGLEC9/CTSC/SYK/DOCK2/S100A9/FTL/TLR2/CTSB/ALOX5/C3/FPR1/HK3/CTSS/CHI3L1/TYROBP/PYGL/PTPRC/PLAU/FCGR2A/STXBP2/VAMP8/COTL1/CD300A/C5AR1/LAIR1/MMP9/CHIT1/NFAM1/LILRB3/MME/PTAFR/PLAUR/VNN1/LYZ/DOK3/MNDA/SIGLEC5/SLC11A1/BIN2/CDA/CD33/HRNR/TRPM2/CFP/FLG2/S100A8/GGH	60
BP	GO:0042116	macrophage activation	26/715	101/18866	4.55415e-15	7.35799e-12	5.88364e-12	VSIG4/ITGB2/C1QA/HAVCR2/TLR8/ITGAM/CTSC/SYK/IL1RL1/TLR2/TYROBP/AIF1/PTPRC/JUN/NAMPT/JAK2/TLR1/C5AR1/IL31RA/TRPV1/WNT5A/TLR7/FCGR2B/SLC11A1/SHPK/AGER	26
BP	GO:0002703	regulation of leukocyte mediated immunity	34/715	211/18866	8.33678e-13	1.01021e-09	8.0779e-10	ITGB2/CD84/HMOX1/CR1/HAVCR2/FCER1G/ITGAM/IL1R1/LILRB1/VAV1/SYK/C3/AZGP1/TYROBP/TFRC/PTPRC/SASH3/STXBP2/VAMP8/CD300A/IL18R1/BTK/JAK3/PTAFR/WAS/FCGR2B/IL18/TRPM4/NOD2/DNASE1/KLRK1/NLRP3/RAC2/AGER	34
BP	GO:0002697	regulation of immune effector process	52/715	470/18866	4.22885e-12	4.09945e-09	3.27803e-09	VSIG4/C1QB/C1QC/C3AR1/ITGB2/CD84/HMOX1/CR1/C1QA/HAVCR2/FCER1G/ITGAM/IL1R1/LILRB1/VAV1/SYK/C3/AZGP1/CD86/TYROBP/TFRC/C2/PTPRC/C1R/SASH3/STXBP2/VAMP8/CD300A/C5AR1/BIRC3/IL18R1/BTK/JAK3/C7/IGHG1/TSPAN32/WNT5A/PTAFR/WAS/C1S/FCGR2B/IL18/IGHG2/CFP/TRPM4/NOD2/DNASE1/KLRK1/NLRP3/PTPN22/RAC2/AGER	52
BP	GO:0001774	microglial cell activation	16/715	50/18866	2.26887e-11	1.57103e-08	1.25624e-08	ITGB2/C1QA/TLR8/ITGAM/CTSC/TLR2/TYROBP/AIF1/PTPRC/JUN/NAMPT/JAK2/C5AR1/TRPV1/TLR7/AGER	16
BP	GO:0002269	leukocyte activation involved in inflammatory response	16/715	50/18866	2.26887e-11	1.57103e-08	1.25624e-08	ITGB2/C1QA/TLR8/ITGAM/CTSC/TLR2/TYROBP/AIF1/PTPRC/JUN/NAMPT/JAK2/C5AR1/TRPV1/TLR7/AGER	16
BP	GO:0150076	neuroinflammatory response	19/715	77/18866	5.01606e-11	2.88527e-08	2.30713e-08	ITGB2/C1QA/TLR8/ITGAM/CTSC/TLR2/TYROBP/AIF1/PTPRC/JUN/NAMPT/JAK2/C5AR1/MMP9/TRPV1/TLR7/IL18/CD200R1/AGER	19
BP	GO:0060326	cell chemotaxis	39/715	311/18866	5.35741e-11	2.88527e-08	2.30713e-08	C3AR1/CCR1/ITGB2/NCKAP1L/FCER1G/VAV1/SYK/S100A9/ALOX5/CCL2/LOX/AIF1/PDE4B/ACKR3/CSF1R/CCL11/SERPINE1/PDGFRA/KIT/PTPRO/C5AR1/SMOC2/GPR18/CXCR6/WNT5A/TNFRSF11A/EDN1/CCL21/CORO1A/THBS4/AGTR1/MSTN/BIN2/TRPM2/LEF1/TRPM4/S100A8/KLRK1/RAC2	39
BP	GO:0002237	response to molecule of bacterial origin	42/715	356/18866	6.90662e-11	3.34764e-08	2.67686e-08	CD68/CD14/HAVCR2/MGST1/SLPI/LILRB1/S100A9/HCK/TLR2/CD180/CCL2/CD86/TIMP4/IRF5/IDO1/PDE4B/SERPINE1/IL10RA/JAK2/TLR1/C5AR1/PTGES/WNT5A/PTAFR/TNFRSF11A/GGT7/IRF8/EDN1/LY86/SELE/PENK/FCGR2B/SLC11A1/IL18/NOD2/S100A8/SSC5D/KLRK1/NLRP3/PTPN22/SHPK/ACP5	42
BP	GO:0002886	regulation of myeloid leukocyte mediated immunity	16/715	58/18866	2.77567e-10	1.22306e-07	9.77991e-08	ITGB2/CD84/HMOX1/FCER1G/ITGAM/SYK/C3/TYROBP/STXBP2/VAMP8/CD300A/BTK/PTAFR/FCGR2B/DNASE1/RAC2	16
BP	GO:0061900	glial cell activation	16/715	60/18866	4.83848e-10	1.78893e-07	1.43047e-07	ITGB2/C1QA/TLR8/ITGAM/CTSC/TLR2/TYROBP/AIF1/PTPRC/JUN/NAMPT/JAK2/C5AR1/TRPV1/TLR7/AGER	16
BP	GO:0007159	leukocyte cell-cell adhesion	41/715	364/18866	4.85735e-10	1.78893e-07	1.43047e-07	VSIG4/ITGB2/NCKAP1L/HAVCR2/LILRB1/VAV1/SYK/S100A9/ALOX5/GCNT1/CCL2/CD86/MAP3K8/LILRB4/CD209/TFRC/AIF1/IDO1/PTPRC/SASH3/CD300A/HAS2/SELPLG/JAK3/PTAFR/SLC39A8/CCL21/VNN1/CORO1A/SELE/ZBTB16/FCGR2B/IL18/LEF1/NOD2/S100A8/KLRK1/NLRP3/PTPN22/RAC2/AGER	41
BP	GO:0050727	regulation of inflammatory response	45/715	425/18866	5.16711e-10	1.78893e-07	1.43047e-07	PLA2G2A/FCER1G/IL1R1/CTSC/S100A9/HCK/IL1RL1/TLR2/ALOX5/C3/OSMR/PIK3AP1/AOAH/FABP4/IDO1/PTPRC/SERPINE1/SOCS3/VAMP8/JAK2/BIRC3/MMP9/BTK/FNDC4/SIGLEC10/GHRL/WNT5A/TNFRSF11A/GPR17/CCN4/TLR7/SELE/AGTR1/FCGR2B/IL18/PER1/ADIPOQ/NOD2/DNASE1/S100A8/NLRP3/SHPK/ACP5/CD200R1/AGER	45
BP	GO:0030595	leukocyte chemotaxis	31/715	232/18866	1.0864e-09	3.51051e-07	2.8071e-07	C3AR1/CCR1/ITGB2/NCKAP1L/FCER1G/VAV1/SYK/S100A9/ALOX5/CCL2/AIF1/PDE4B/CSF1R/CCL11/SERPINE1/KIT/PTPRO/C5AR1/GPR18/WNT5A/TNFRSF11A/EDN1/CCL21/CORO1A/THBS4/MSTN/TRPM2/TRPM4/S100A8/KLRK1/RAC2	31
BP	GO:1903039	positive regulation of leukocyte cell-cell adhesion	31/715	235/18866	1.49429e-09	4.52676e-07	3.61972e-07	ITGB2/NCKAP1L/HAVCR2/LILRB1/VAV1/SYK/ALOX5/CCL2/CD86/MAP3K8/LILRB4/CD209/TFRC/AIF1/PTPRC/SASH3/HAS2/JAK3/PTAFR/CCL21/VNN1/CORO1A/SELE/ZBTB16/IL18/LEF1/NOD2/KLRK1/NLRP3/PTPN22/AGER	31
BP	GO:0032496	response to lipopolysaccharide	38/715	334/18866	1.59485e-09	4.5472e-07	3.63606e-07	CD68/CD14/HAVCR2/MGST1/SLPI/LILRB1/S100A9/HCK/TLR2/CD180/CCL2/CD86/TIMP4/IDO1/PDE4B/SERPINE1/IL10RA/JAK2/C5AR1/PTGES/WNT5A/PTAFR/TNFRSF11A/GGT7/IRF8/EDN1/LY86/SELE/PENK/SLC11A1/IL18/NOD2/S100A8/KLRK1/NLRP3/PTPN22/SHPK/ACP5	38
BP	GO:0030198	extracellular matrix organization	41/715	395/18866	5.51671e-09	1.39564e-06	1.11599e-06	SPP1/ITGB2/TLL2/LCP1/PHLDB2/ITGAM/COL11A1/CTSS/LOX/HAS1/ADAM12/COL9A1/SERPINE1/ADAMTSL5/PDGFRA/VIT/FN1/LAMB3/HAS2/SFRP2/MMP9/SMOC2/COL5A2/COL7A1/MFAP2/SLC39A8/COL1A1/MMP19/MYH11/TIMP1/TLL1/COL16A1/COL24A1/COL11A2/LOXL4/COL3A1/COL10A1/SMPD3/TNC/LAMA1/ADAMTS2	41
BP	GO:0043062	extracellular structure organization	41/715	396/18866	5.93705e-09	1.39564e-06	1.11599e-06	SPP1/ITGB2/TLL2/LCP1/PHLDB2/ITGAM/COL11A1/CTSS/LOX/HAS1/ADAM12/COL9A1/SERPINE1/ADAMTSL5/PDGFRA/VIT/FN1/LAMB3/HAS2/SFRP2/MMP9/SMOC2/COL5A2/COL7A1/MFAP2/SLC39A8/COL1A1/MMP19/MYH11/TIMP1/TLL1/COL16A1/COL24A1/COL11A2/LOXL4/COL3A1/COL10A1/SMPD3/TNC/LAMA1/ADAMTS2	41
BP	GO:0045785	positive regulation of cell adhesion	43/715	428/18866	6.22518e-09	1.39564e-06	1.11599e-06	ITGB2/NCKAP1L/HAVCR2/LILRB1/VAV1/SYK/ALOX5/CCL2/CD86/MAP3K8/LILRB4/CD209/TFRC/AIF1/PTPRC/SASH3/APBB1IP/VIT/FN1/JAK2/HAS2/SFRP2/SMOC2/JAK3/WNT5A/PTAFR/PLAUR/LIF/CCL21/VNN1/CORO1A/SELE/ZBTB16/COL16A1/IL18/LEF1/SFRP1/NOD2/MIR27B/KLRK1/NLRP3/PTPN22/AGER	43
BP	GO:0002449	lymphocyte mediated immunity	39/715	366/18866	6.29426e-09	1.39564e-06	1.11599e-06	C1QB/C1QC/CR1/C1QA/HAVCR2/FCER1G/TLR8/IL1R1/LILRB1/VAV1/CTSC/C3/AZGP1/TFRC/C2/PTPRC/C1R/SASH3/IL18R1/PRF1/BTK/CD8A/IL31RA/MASP2/C7/IGHG1/MYO1G/WAS/CORO1A/C1S/FCGR2B/SLC11A1/IL18/IGHG2/TRPM4/KLRK1/NLRP3/POU2F2/AGER	39
BP	GO:0097529	myeloid leukocyte migration	29/715	222/18866	6.33467e-09	1.39564e-06	1.11599e-06	C3AR1/CCR1/ITGB2/NCKAP1L/FCER1G/IL1R1/VAV1/SYK/S100A9/CCL2/AIF1/PDE4B/CSF1R/CCL11/SERPINE1/KIT/PTPRO/CD300A/C5AR1/ROR2/TNFRSF11A/EDN1/CCL21/THBS4/MSTN/S100A8/RAC2/CD200R1/AGER	29
BP	GO:0002699	positive regulation of immune effector process	29/715	223/18866	7.02532e-09	1.47175e-06	1.17685e-06	ITGB2/CD84/HMOX1/FCER1G/ITGAM/IL1R1/LILRB1/VAV1/SYK/C3/AZGP1/CD86/TYROBP/TFRC/PTPRC/SASH3/STXBP2/VAMP8/CD300A/IL18R1/BTK/WNT5A/PTAFR/IL18/NOD2/KLRK1/NLRP3/PTPN22/RAC2	29
BP	GO:0022409	positive regulation of cell-cell adhesion	33/715	279/18866	7.2874e-09	1.47175e-06	1.17685e-06	ITGB2/NCKAP1L/HAVCR2/LILRB1/VAV1/SYK/ALOX5/CCL2/CD86/MAP3K8/LILRB4/CD209/TFRC/AIF1/PTPRC/SASH3/HAS2/JAK3/WNT5A/PTAFR/PLAUR/CCL21/VNN1/CORO1A/SELE/ZBTB16/IL18/LEF1/NOD2/KLRK1/NLRP3/PTPN22/AGER	33
BP	GO:0001819	positive regulation of cytokine production	44/715	447/18866	7.69931e-09	1.49274e-06	1.19364e-06	C3AR1/CD14/HAVCR2/FCER1G/TLR8/IL1R1/EREG/LILRB1/SYK/IL1RL1/TLR2/C3/CD86/TYROBP/IRF5/AIF1/IDO1/PDE4B/PTPRC/SERPINE1/SASH3/JAK2/TLR1/C5AR1/BIRC3/IL18R1/EGR1/NFAM1/WNT5A/PTAFR/IRF8/MNDA/TLR7/CCBE1/SLC11A1/IL18/ADIPOQ/NOD2/KLRK1/NLRP3/PTPN22/POU2F2/ADRA2A/AGER	44
BP	GO:0002460	adaptive immune response based on somatic recombination of immune receptors built from immunoglobulin superfamily domains	39/715	370/18866	8.53022e-09	1.59023e-06	1.27159e-06	C1QB/C1QC/CR1/C1QA/HAVCR2/FCER1G/TLR8/IL1R1/LILRB1/CTSC/IL1RL1/C3/AZGP1/TFRC/C2/PTPRC/C1R/SASH3/IL18R1/PRF1/BTK/CD8A/JAK3/IL31RA/MASP2/C7/IGHG1/MYO1G/WAS/C1S/FCGR2B/SLC11A1/IL18/LEF1/IGHG2/TRPM4/NLRP3/POU2F2/AGER	39
BP	GO:0050867	positive regulation of cell activation	42/715	421/18866	1.15077e-08	2.06585e-06	1.65191e-06	ITGB2/PLEK/NCKAP1L/HAVCR2/FCER1G/ITGAM/LILRB1/VAV1/CTSC/SYK/IL1RL1/CCL2/CD86/TYROBP/MAP3K8/LILRB4/CD209/TFRC/AIF1/PTPRC/CAPN3/SASH3/VAMP8/JAK2/RPS6KA1/BTK/JAK3/IGHG1/WNT5A/PTAFR/CCL21/VNN1/CORO1A/ZBTB16/IL18/LEF1/IGHG2/NOD2/KLRK1/NLRP3/PTPN22/AGER	42
BP	GO:0072503	cellular divalent inorganic cation homeostasis	46/715	492/18866	1.73024e-08	2.99518e-06	2.39502e-06	C3AR1/CCR1/S1PR3/S100A9/FPR1/MT1X/KCNK3/DHRS7C/VDR/C1QTNF1/PTPRC/ACKR3/CCL11/FPR3/SCGN/CAPN3/KCNA5/PDGFRA/JAK2/C5AR1/UBASH3B/GPR18/CXCR6/GHRL/PRKCB/GNA15/SLC25A27/TRPV1/WNT5A/EDN1/PLCE1/TRPC4/SLC39A8/CCL21/GPR65/ATP7B/CORO1A/GPR17/AGTR1/SLC11A1/CDH23/TRPM2/TRPM4/S100A8/CD52/GIPR	46
BP	GO:0042110	T cell activation	45/715	483/18866	2.75776e-08	4.60926e-06	3.68569e-06	VSIG4/CR1/NCKAP1L/LCP1/HAVCR2/FCER1G/LILRB1/VAV1/SYK/DOCK2/CCL2/CD86/MAP3K8/LILRB4/CD209/TFRC/AIF1/IDO1/PTPRC/SASH3/APBB1IP/KIT/CD300A/IL18R1/EGR1/CD8A/JAK3/GPR18/CCL21/WAS/VNN1/CORO1A/ITK/ZBTB16/FCGR2B/SLC11A1/IL18/LEF1/NOD2/KLRK1/NLRP3/TNFSF8/PTPN22/RAC2/AGER	45
BP	GO:1903037	regulation of leukocyte cell-cell adhesion	35/715	329/18866	3.95333e-08	6.38726e-06	5.10742e-06	VSIG4/ITGB2/NCKAP1L/HAVCR2/LILRB1/VAV1/SYK/ALOX5/CCL2/CD86/MAP3K8/LILRB4/CD209/TFRC/AIF1/IDO1/PTPRC/SASH3/CD300A/HAS2/JAK3/PTAFR/CCL21/VNN1/CORO1A/SELE/ZBTB16/FCGR2B/IL18/LEF1/NOD2/KLRK1/NLRP3/PTPN22/AGER	35
BP	GO:0032609	interferon-gamma production	19/715	115/18866	6.20145e-08	9.67815e-06	7.7389e-06	CD14/HAVCR2/TLR8/IL1R1/LILRB1/IL1RL1/PDE4B/SASH3/IL18R1/WNT5A/IRF8/TLR7/ITK/SLC11A1/IL18/INHA/INHBA/KLRK1/PTPN22	19
BP	GO:0002456	T cell mediated immunity	18/715	104/18866	6.58921e-08	9.67815e-06	7.7389e-06	IL1R1/LILRB1/CTSC/AZGP1/PTPRC/SASH3/IL18R1/PRF1/CD8A/IL31RA/MYO1G/WAS/FCGR2B/SLC11A1/IL18/TRPM4/NLRP3/AGER	18
BP	GO:0032649	regulation of interferon-gamma production	18/715	104/18866	6.58921e-08	9.67815e-06	7.7389e-06	CD14/HAVCR2/TLR8/IL1R1/LILRB1/IL1RL1/PDE4B/SASH3/IL18R1/WNT5A/IRF8/TLR7/SLC11A1/IL18/INHA/INHBA/KLRK1/PTPN22	18
BP	GO:0051480	regulation of cytosolic calcium ion concentration	36/715	357/18866	9.87821e-08	1.40823e-05	1.12606e-05	C3AR1/CCR1/S1PR3/FPR1/KCNK3/DHRS7C/C1QTNF1/PTPRC/ACKR3/FPR3/SCGN/CAPN3/KCNA5/PDGFRA/JAK2/C5AR1/UBASH3B/GPR18/CXCR6/GHRL/GNA15/TRPV1/WNT5A/EDN1/PLCE1/TRPC4/CCL21/GPR65/CORO1A/GPR17/AGTR1/CDH23/TRPM2/TRPM4/CD52/GIPR	36
BP	GO:0022407	regulation of cell-cell adhesion	41/715	439/18866	1.08008e-07	1.49576e-05	1.19605e-05	VSIG4/ITGB2/NCKAP1L/HAVCR2/LILRB1/VAV1/SYK/ALOX5/CCL2/CD86/MAP3K8/LILRB4/CD209/TFRC/AIF1/IDO1/C1QTNF1/PTPRC/SASH3/CD300A/JAK2/HAS2/UBASH3B/JAK3/WNT5A/PTAFR/PLAUR/CCL21/VNN1/CORO1A/SELE/ZBTB16/FCGR2B/IL18/LEF1/ADIPOQ/NOD2/KLRK1/NLRP3/PTPN22/AGER	41
BP	GO:0032729	positive regulation of interferon-gamma production	14/715	65/18866	1.12877e-07	1.50515e-05	1.20356e-05	CD14/HAVCR2/TLR8/IL1R1/PDE4B/SASH3/IL18R1/WNT5A/IRF8/TLR7/SLC11A1/IL18/KLRK1/PTPN22	14
BP	GO:0002573	myeloid leukocyte differentiation	26/715	210/18866	1.14897e-07	1.50515e-05	1.20356e-05	C1QC/CCR1/FCER1G/LILRB1/TLR2/TYROBP/EVI2B/LILRB4/TFRC/CSF1R/SPI1/JUN/KIT/MMP9/UBASH3B/IL31RA/LILRB3/ROR2/TNFRSF11A/LIF/CCN4/LEF1/ADIPOQ/SFRP1/INHA/INHBA	26
BP	GO:0043300	regulation of leukocyte degranulation	12/715	47/18866	1.23608e-07	1.57666e-05	1.26074e-05	ITGB2/CD84/HMOX1/FCER1G/ITGAM/SYK/STXBP2/VAMP8/CD300A/PTAFR/FCGR2B/RAC2	12
BP	GO:0050729	positive regulation of inflammatory response	22/715	158/18866	1.36859e-07	1.70091e-05	1.36009e-05	PLA2G2A/FCER1G/CTSC/S100A9/IL1RL1/TLR2/C3/OSMR/FABP4/IDO1/SERPINE1/VAMP8/JAK2/BTK/WNT5A/TNFRSF11A/CCN4/TLR7/AGTR1/IL18/NOD2/S100A8	22
BP	GO:1902563	regulation of neutrophil activation	7/715	13/18866	1.53344e-07	1.85814e-05	1.48582e-05	ITGB2/PLA2G2A/ITGAM/SYK/CD300A/PTAFR/FCGR2B	7
BP	GO:0050870	positive regulation of T cell activation	26/715	214/18866	1.67851e-07	1.98433e-05	1.58672e-05	NCKAP1L/HAVCR2/LILRB1/VAV1/SYK/CCL2/CD86/MAP3K8/LILRB4/CD209/TFRC/AIF1/PTPRC/SASH3/JAK3/CCL21/VNN1/CORO1A/ZBTB16/IL18/LEF1/NOD2/KLRK1/NLRP3/PTPN22/AGER	26
BP	GO:0006909	phagocytosis	37/715	382/18866	1.82962e-07	2.07775e-05	1.66142e-05	FCN3/ITGB2/CD14/FCGR3A/NCKAP1L/FCER1G/MARCO/ITGAM/VAV1/SYK/DOCK2/HCK/TLR2/C3/CCL2/TYROBP/MSR1/AIF1/C2/PTPRC/FCGR2A/CD300A/IL15RA/FCGR1A/IGHG1/IL2RG/IRF8/MYO1G/WAS/CORO1A/XKR6/FCGR2B/SLC11A1/BIN2/IGHG2/ADIPOQ/RAC2	37
BP	GO:0002526	acute inflammatory response	18/715	111/18866	1.84327e-07	2.07775e-05	1.66142e-05	SERPINA3/CD163/FCER1G/C3/OSMR/F8/FN1/BTK/IL31RA/PTGES/TRPV1/ITIH4/TNFRSF11A/VNN1/FCGR2B/DNASE1/S100A8/NLRP3	18
BP	GO:1902105	regulation of leukocyte differentiation	31/715	290/18866	2.12064e-07	2.29971e-05	1.83891e-05	C1QC/CCR1/CR1/NCKAP1L/LILRB1/SYK/CD86/TYROBP/EVI2B/LILRB4/PTPRC/JUN/SASH3/BTK/UBASH3B/JAK3/NFAM1/LILRB3/ROR2/LIF/VNN1/ZBTB16/FCGR2B/IL18/LEF1/ADIPOQ/SFRP1/INHA/INHBA/NLRP3/AGER	31
BP	GO:0046629	gamma-delta T cell activation	8/715	19/18866	2.13507e-07	2.29971e-05	1.83891e-05	NCKAP1L/LILRB1/SYK/PTPRC/GPR18/ITK/LEF1/NOD2	8
BP	GO:0002705	positive regulation of leukocyte mediated immunity	20/715	138/18866	2.60711e-07	2.7471e-05	2.19666e-05	ITGB2/FCER1G/ITGAM/IL1R1/VAV1/SYK/C3/AZGP1/TYROBP/TFRC/PTPRC/SASH3/VAMP8/IL18R1/BTK/PTAFR/IL18/NOD2/KLRK1/NLRP3	20
BP	GO:0002696	positive regulation of leukocyte activation	38/715	406/18866	2.99698e-07	3.03045e-05	2.42323e-05	ITGB2/NCKAP1L/HAVCR2/FCER1G/ITGAM/LILRB1/VAV1/CTSC/SYK/IL1RL1/CCL2/CD86/TYROBP/MAP3K8/LILRB4/CD209/TFRC/AIF1/PTPRC/SASH3/VAMP8/BTK/JAK3/IGHG1/WNT5A/PTAFR/CCL21/VNN1/CORO1A/ZBTB16/IL18/LEF1/IGHG2/NOD2/KLRK1/NLRP3/PTPN22/AGER	38
BP	GO:0006874	cellular calcium ion homeostasis	41/715	456/18866	3.00106e-07	3.03045e-05	2.42323e-05	C3AR1/CCR1/S1PR3/FPR1/KCNK3/DHRS7C/VDR/C1QTNF1/PTPRC/ACKR3/CCL11/FPR3/SCGN/CAPN3/KCNA5/PDGFRA/JAK2/C5AR1/UBASH3B/GPR18/CXCR6/GHRL/PRKCB/GNA15/SLC25A27/TRPV1/WNT5A/EDN1/PLCE1/TRPC4/CCL21/GPR65/ATP7B/CORO1A/GPR17/AGTR1/CDH23/TRPM2/TRPM4/CD52/GIPR	41
BP	GO:0050866	negative regulation of cell activation	25/715	207/18866	3.24351e-07	3.20843e-05	2.56554e-05	VSIG4/CD84/HMOX1/HAVCR2/LILRB1/CD86/TYROBP/IDO1/C1QTNF1/PTPRC/PDGFRA/CD300A/BTK/UBASH3B/JAK3/SAMSN1/IL31RA/TSPAN32/MNDA/FCGR2B/LST1/SFRP1/INHA/INHBA/PTPN22	25
BP	GO:0002822	regulation of adaptive immune response based on somatic recombination of immune receptors built from immunoglobulin superfamily domains	21/715	153/18866	3.35923e-07	3.25644e-05	2.60394e-05	CR1/HAVCR2/FCER1G/IL1R1/LILRB1/IL1RL1/C3/AZGP1/TFRC/PTPRC/SASH3/IL18R1/BTK/JAK3/WAS/FCGR2B/SLC11A1/IL18/TRPM4/NLRP3/AGER	21
BP	GO:0002367	cytokine production involved in immune response	17/715	104/18866	3.57886e-07	3.40132e-05	2.71979e-05	HMOX1/FCER1G/IL1R1/LILRB1/TLR2/SASH3/KIT/IL18R1/BTK/JAK3/IL31RA/WNT5A/SLC11A1/IL18/TRPM4/NOD2/NLRP3	17
BP	GO:0070661	leukocyte proliferation	32/715	313/18866	3.73112e-07	3.47783e-05	2.78097e-05	VSIG4/NCKAP1L/HAVCR2/LILRB1/SYK/DOCK2/ACE/CD180/CD86/TYROBP/CD209/TFRC/AIF1/IDO1/PTPRC/CSF1R/SASH3/KIT/CD300A/BTK/JAK3/CORO1A/MNDA/FCGR2B/SLC11A1/LST1/IL18/LEF1/TNFSF8/PTPN22/RAC2/AGER	32
BP	GO:0002819	regulation of adaptive immune response	22/715	168/18866	4.06808e-07	3.72038e-05	2.97491e-05	CR1/HAVCR2/FCER1G/IL1R1/LILRB1/IL1RL1/C3/AZGP1/TFRC/PTPRC/SASH3/IL18R1/BTK/JAK3/SAMSN1/WAS/FCGR2B/SLC11A1/IL18/TRPM4/NLRP3/AGER	22
BP	GO:0050863	regulation of T cell activation	33/715	332/18866	4.69129e-07	4.21087e-05	3.36712e-05	VSIG4/CR1/NCKAP1L/HAVCR2/LILRB1/VAV1/SYK/CCL2/CD86/MAP3K8/LILRB4/CD209/TFRC/AIF1/IDO1/PTPRC/SASH3/CD300A/JAK3/CCL21/VNN1/CORO1A/ZBTB16/FCGR2B/IL18/LEF1/NOD2/KLRK1/NLRP3/TNFSF8/PTPN22/RAC2/AGER	33
BP	GO:0032943	mononuclear cell proliferation	30/715	286/18866	4.99242e-07	4.39968e-05	3.5181e-05	VSIG4/NCKAP1L/HAVCR2/LILRB1/SYK/DOCK2/ACE/CD180/CD86/TYROBP/CD209/TFRC/AIF1/IDO1/PTPRC/SASH3/CD300A/BTK/JAK3/CORO1A/MNDA/FCGR2B/SLC11A1/LST1/IL18/LEF1/TNFSF8/PTPN22/RAC2/AGER	30
BP	GO:0055074	calcium ion homeostasis	41/715	468/18866	5.94399e-07	5.14474e-05	4.11387e-05	C3AR1/CCR1/S1PR3/FPR1/KCNK3/DHRS7C/VDR/C1QTNF1/PTPRC/ACKR3/CCL11/FPR3/SCGN/CAPN3/KCNA5/PDGFRA/JAK2/C5AR1/UBASH3B/GPR18/CXCR6/GHRL/PRKCB/GNA15/SLC25A27/TRPV1/WNT5A/EDN1/PLCE1/TRPC4/CCL21/GPR65/ATP7B/CORO1A/GPR17/AGTR1/CDH23/TRPM2/TRPM4/CD52/GIPR	41
BP	GO:0050764	regulation of phagocytosis	16/715	97/18866	6.94303e-07	5.90401e-05	4.721e-05	NCKAP1L/FCER1G/SYK/DOCK2/HCK/TLR2/C3/CCL2/C2/PTPRC/CD300A/IL15RA/IL2RG/FCGR2B/SLC11A1/ADIPOQ	16
BP	GO:0050670	regulation of lymphocyte proliferation	25/715	219/18866	9.42228e-07	7.8741e-05	6.29634e-05	VSIG4/NCKAP1L/HAVCR2/LILRB1/SYK/CD86/TYROBP/CD209/TFRC/AIF1/IDO1/PTPRC/SASH3/CD300A/BTK/JAK3/CORO1A/MNDA/FCGR2B/LST1/IL18/TNFSF8/PTPN22/RAC2/AGER	25
BP	GO:0097530	granulocyte migration	20/715	150/18866	1.01846e-06	8.36694e-05	6.69042e-05	C3AR1/ITGB2/NCKAP1L/FCER1G/IL1R1/VAV1/SYK/S100A9/CCL2/PDE4B/CSF1R/CCL11/CD300A/C5AR1/EDN1/CCL21/THBS4/MSTN/S100A8/RAC2	20
BP	GO:0018212	peptidyl-tyrosine modification	35/715	377/18866	1.06295e-06	8.53664e-05	6.82613e-05	ITGB2/TPST2/EREG/SYK/HCK/ACE/SLA/FGF7/PTPRC/EPHB2/CSF1R/SOCS3/PDGFRA/KIT/CD300A/JAK2/SFRP2/TGFA/BTK/JAK3/SAMSN1/IL31RA/GHRL/GPRC5A/FCGR1A/ROR2/LIF/EFEMP1/THBS4/ITK/LRP8/IL18/ADIPOQ/SFRP1/ADRA2A	35
BP	GO:0030225	macrophage differentiation	11/715	47/18866	1.07435e-06	8.53664e-05	6.82613e-05	C1QC/TLR2/CSF1R/SPI1/MMP9/IL31RA/ROR2/LIF/ADIPOQ/INHA/INHBA	11
BP	GO:0032944	regulation of mononuclear cell proliferation	25/715	221/18866	1.11603e-06	8.72482e-05	6.97659e-05	VSIG4/NCKAP1L/HAVCR2/LILRB1/SYK/CD86/TYROBP/CD209/TFRC/AIF1/IDO1/PTPRC/SASH3/CD300A/BTK/JAK3/CORO1A/MNDA/FCGR2B/LST1/IL18/TNFSF8/PTPN22/RAC2/AGER	25
BP	GO:0046643	regulation of gamma-delta T cell activation	6/715	11/18866	1.13915e-06	8.76425e-05	7.00812e-05	NCKAP1L/LILRB1/SYK/PTPRC/LEF1/NOD2	6
BP	GO:0002683	negative regulation of immune system process	40/715	463/18866	1.16161e-06	8.79737e-05	7.03461e-05	VSIG4/C1QC/CD68/CD84/HMOX1/SAMHD1/CR1/HAVCR2/FCER1G/LILRB1/IL1RL1/CCL2/CD86/TYROBP/LILRB4/IDO1/PTPRC/CD300A/BTK/UBASH3B/JAK3/GPR18/SAMSN1/IL31RA/LILRB3/TSPAN32/CCL21/GPR17/MNDA/ZBTB16/FCGR2B/LST1/ADIPOQ/SFRP1/INHA/COL3A1/INHBA/KLRK1/PTPN22/CD200R1	40
BP	GO:0046651	lymphocyte proliferation	29/715	283/18866	1.24782e-06	9.30487e-05	7.44042e-05	VSIG4/NCKAP1L/HAVCR2/LILRB1/SYK/DOCK2/CD180/CD86/TYROBP/CD209/TFRC/AIF1/IDO1/PTPRC/SASH3/CD300A/BTK/JAK3/CORO1A/MNDA/FCGR2B/SLC11A1/LST1/IL18/LEF1/TNFSF8/PTPN22/RAC2/AGER	29
BP	GO:0030099	myeloid cell differentiation	38/715	431/18866	1.31748e-06	9.6755e-05	7.73679e-05	C1QC/CCR1/NCKAP1L/FCER1G/LILRB1/TLR2/IKZF1/LOX/TYROBP/EVI2B/LILRB4/TFRC/CSF1R/SPI1/JUN/KIT/JAK2/MMP9/UBASH3B/JAK3/IL31RA/LILRB3/PRKCB/ROR2/TNFRSF11A/IRF8/LIF/GP1BA/CCN4/L3MBTL1/ZBTB16/LEF1/ALAS2/ADIPOQ/SFRP1/INHA/MPIG6B/INHBA	38
BP	GO:0071621	granulocyte chemotaxis	18/715	127/18866	1.43225e-06	0.000103614	8.28525e-05	C3AR1/ITGB2/NCKAP1L/FCER1G/VAV1/SYK/S100A9/CCL2/PDE4B/CSF1R/CCL11/C5AR1/EDN1/CCL21/THBS4/MSTN/S100A8/RAC2	18
BP	GO:0002706	regulation of lymphocyte mediated immunity	20/715	154/18866	1.55064e-06	0.000109676	8.77001e-05	CR1/HAVCR2/FCER1G/IL1R1/LILRB1/VAV1/C3/AZGP1/TFRC/PTPRC/SASH3/IL18R1/BTK/WAS/FCGR2B/IL18/TRPM4/KLRK1/NLRP3/AGER	20
BP	GO:0070663	regulation of leukocyte proliferation	26/715	240/18866	1.56131e-06	0.000109676	8.77001e-05	VSIG4/NCKAP1L/HAVCR2/LILRB1/SYK/CD86/TYROBP/CD209/TFRC/AIF1/IDO1/PTPRC/CSF1R/SASH3/CD300A/BTK/JAK3/CORO1A/MNDA/FCGR2B/LST1/IL18/TNFSF8/PTPN22/RAC2/AGER	26
BP	GO:0030593	neutrophil chemotaxis	16/715	103/18866	1.59135e-06	0.00011019	8.81105e-05	C3AR1/ITGB2/NCKAP1L/FCER1G/VAV1/SYK/S100A9/CCL2/PDE4B/CCL11/C5AR1/EDN1/CCL21/THBS4/S100A8/RAC2	16
BP	GO:0002685	regulation of leukocyte migration	24/715	212/18866	1.7984e-06	0.000122772	9.81719e-05	C3AR1/CCR1/HMOX1/NCKAP1L/IL1R1/CCL2/AIF1/CSF1R/SERPINE1/CD300A/C5AR1/GPR18/WNT5A/PTAFR/EDN1/CCL21/THBS4/SELE/MSTN/KLRK1/SMPD3/RAC2/CD200R1/AGER	24
BP	GO:0002695	negative regulation of leukocyte activation	22/715	184/18866	1.94007e-06	0.000130441	0.000104304	VSIG4/CD84/HMOX1/HAVCR2/LILRB1/CD86/TYROBP/IDO1/PTPRC/CD300A/BTK/JAK3/SAMSN1/IL31RA/TSPAN32/MNDA/FCGR2B/LST1/SFRP1/INHA/INHBA/PTPN22	22
BP	GO:0050869	negative regulation of B cell activation	9/715	32/18866	1.96455e-06	0.000130441	0.000104304	TYROBP/CD300A/BTK/SAMSN1/MNDA/FCGR2B/SFRP1/INHA/INHBA	9
BP	GO:0018108	peptidyl-tyrosine phosphorylation	34/715	374/18866	2.41961e-06	0.000158484	0.000126728	ITGB2/EREG/SYK/HCK/ACE/SLA/FGF7/PTPRC/EPHB2/CSF1R/SOCS3/PDGFRA/KIT/CD300A/JAK2/SFRP2/TGFA/BTK/JAK3/SAMSN1/IL31RA/GHRL/GPRC5A/FCGR1A/ROR2/LIF/EFEMP1/THBS4/ITK/LRP8/IL18/ADIPOQ/SFRP1/ADRA2A	34
BP	GO:0046631	alpha-beta T cell activation	19/715	146/18866	2.73095e-06	0.000176492	0.000141128	NCKAP1L/LILRB1/SYK/DOCK2/CD86/PTPRC/SASH3/CD300A/IL18R1/JAK3/GPR18/ITK/ZBTB16/IL18/LEF1/NLRP3/TNFSF8/PTPN22/AGER	19
BP	GO:0001909	leukocyte mediated cytotoxicity	16/715	108/18866	3.02493e-06	0.000192919	0.000154263	HAVCR2/ITGAM/LILRB1/VAV1/CTSC/AZGP1/TYROBP/PTPRC/STXBP2/PRF1/CORO1A/FCGR2B/IL18/DNASE1/KLRK1/AGER	16
BP	GO:0002888	positive regulation of myeloid leukocyte mediated immunity	9/715	34/18866	3.43214e-06	0.000216047	0.000172757	ITGB2/FCER1G/ITGAM/SYK/C3/TYROBP/VAMP8/BTK/PTAFR	9
BP	GO:1990266	neutrophil migration	17/715	122/18866	3.54258e-06	0.00022014	0.000176029	C3AR1/ITGB2/NCKAP1L/FCER1G/IL1R1/VAV1/SYK/S100A9/CCL2/PDE4B/CCL11/C5AR1/EDN1/CCL21/THBS4/S100A8/RAC2	17
BP	GO:0010038	response to metal ion	33/715	366/18866	4.0544e-06	0.000248755	0.000198911	CYBB/HMOX1/CD14/C1QA/NQO1/ALOX5AP/AKR1C3/MT1X/KCNIP2/KCNK3/FABP4/JUN/CAPN3/KIT/AQP9/MMP9/FUS/SLC6A1/CDK1/SYT2/PTGES/WNT5A/XRCC4/EDN1/ATP7B/CPNE4/PENK/TRPM2/CCNB1/S100A8/GGH/SMPD3/GIPR	33
BP	GO:0030098	lymphocyte differentiation	33/715	368/18866	4.55548e-06	0.000276005	0.000220701	CR1/NCKAP1L/FCER1G/VAV1/SYK/DOCK2/IKZF1/CD86/LILRB4/PTPRC/SPI1/SASH3/KIT/IL18R1/BTK/EGR1/CD8A/JAK3/GPR18/NFAM1/VNN1/ITK/ZBTB16/FCGR2B/IL18/LEF1/SFRP1/INHA/INHBA/NLRP3/TNFSF8/PTPN22/POU2F2	33
BP	GO:0007204	positive regulation of cytosolic calcium ion concentration	30/715	322/18866	5.78657e-06	0.000346265	0.000276883	C3AR1/CCR1/S1PR3/FPR1/DHRS7C/C1QTNF1/PTPRC/ACKR3/FPR3/CAPN3/PDGFRA/JAK2/C5AR1/UBASH3B/GPR18/CXCR6/GHRL/GNA15/TRPV1/EDN1/PLCE1/CCL21/GPR65/CORO1A/GPR17/AGTR1/TRPM2/TRPM4/CD52/GIPR	30
BP	GO:0007596	blood coagulation	31/715	343/18866	7.53509e-06	0.000445398	0.000356152	SERPINA5/PLEK/FCER1G/VAV1/SYK/F13A1/F8/PROCR/C1QTNF1/EPHB2/SERPINE1/PLAU/MAFK/PDGFRA/FN1/JAK2/UBASH3B/GATA5/PRKCB/GNA15/TSPAN32/PLAUR/EDN1/WAS/PIK3R5/GP1BA/COL1A1/DOCK6/MPIG6B/COL3A1/ADRA2A	31
BP	GO:0071216	cellular response to biotic stimulus	25/715	246/18866	7.7342e-06	0.000451659	0.000361158	CD68/CD14/HAVCR2/LILRB1/SYK/HCK/TLR2/CD180/CCL2/CD86/PDE4B/SERPINE1/TLR1/BTK/WNT5A/PTAFR/IRF8/LY86/FCGR2B/IL18/NOD2/KLRK1/NLRP3/PTPN22/SHPK	25
BP	GO:0043303	mast cell degranulation	10/715	47/18866	8.33709e-06	0.00048107	0.000384676	CD84/HMOX1/FCER1G/SYK/STXBP2/VAMP8/KIT/CD300A/BTK/RAC2	10
BP	GO:0032102	negative regulation of response to external stimulus	36/715	433/18866	9.37135e-06	0.000534388	0.000427311	VSIG4/SPP1/SAMHD1/CR1/HAVCR2/PHLDB2/LILRB1/ALOX5/CCL2/AOAH/AIF1/C1QTNF1/PTPRC/SERPINE1/PLAU/SOCS3/PDGFRA/PTPRO/UBASH3B/FNDC4/GPR18/SIGLEC10/GHRL/WNT5A/PLAUR/EDN1/SEMA5B/GP1BA/GPR17/FCGR2B/ADIPOQ/KLRK1/NLRP3/ACP5/CD200R1/AGER	36
BP	GO:1902107	positive regulation of leukocyte differentiation	19/715	159/18866	9.67426e-06	0.000545246	0.000435993	CCR1/NCKAP1L/SYK/CD86/TYROBP/EVI2B/LILRB4/PTPRC/JUN/SASH3/BTK/ROR2/LIF/VNN1/ZBTB16/IL18/LEF1/NLRP3/AGER	19
BP	GO:0007599	hemostasis	31/715	348/18866	1.00743e-05	0.000557351	0.000445672	SERPINA5/PLEK/FCER1G/VAV1/SYK/F13A1/F8/PROCR/C1QTNF1/EPHB2/SERPINE1/PLAU/MAFK/PDGFRA/FN1/JAK2/UBASH3B/GATA5/PRKCB/GNA15/TSPAN32/PLAUR/EDN1/WAS/PIK3R5/GP1BA/COL1A1/DOCK6/MPIG6B/COL3A1/ADRA2A	31
BP	GO:0002279	mast cell activation involved in immune response	10/715	48/18866	1.01767e-05	0.000557351	0.000445672	CD84/HMOX1/FCER1G/SYK/STXBP2/VAMP8/KIT/CD300A/BTK/RAC2	10
BP	GO:0015718	monocarboxylic acid transport	20/715	174/18866	1.0234e-05	0.000557351	0.000445672	PLA2G2A/AKR1C1/SYK/ACE/ABCG2/FABP4/PLIN2/AQP9/SLC6A1/SLC16A9/PLA2G4F/SLC6A13/TNFRSF11A/EDN1/TRPC4/ABCC3/SLC6A6/EMB/SLC38A5/SLCO1A2	20
BP	GO:0050817	coagulation	31/715	349/18866	1.06678e-05	0.000574521	0.000459402	SERPINA5/PLEK/FCER1G/VAV1/SYK/F13A1/F8/PROCR/C1QTNF1/EPHB2/SERPINE1/PLAU/MAFK/PDGFRA/FN1/JAK2/UBASH3B/GATA5/PRKCB/GNA15/TSPAN32/PLAUR/EDN1/WAS/PIK3R5/GP1BA/COL1A1/DOCK6/MPIG6B/COL3A1/ADRA2A	31
BP	GO:0031349	positive regulation of defense response	33/715	385/18866	1.17637e-05	0.000626577	0.000501027	PLA2G2A/HAVCR2/FCER1G/TLR8/EREG/VAV1/CTSC/SYK/S100A9/HCK/IL1RL1/TLR2/C3/OSMR/CD209/FABP4/IDO1/SERPINE1/VAMP8/JAK2/BTK/WNT5A/TNFRSF11A/CCN4/MNDA/TLR7/AGTR1/PENK/IL18/NOD2/S100A8/KLRK1/MUC16	33
BP	GO:0002448	mast cell mediated immunity	10/715	49/18866	1.23561e-05	0.000650978	0.000520539	CD84/HMOX1/FCER1G/SYK/STXBP2/VAMP8/KIT/CD300A/BTK/RAC2	10
BP	GO:0002920	regulation of humoral immune response	17/715	134/18866	1.27586e-05	0.000664956	0.000531716	VSIG4/C1QB/C1QC/C3AR1/CR1/C1QA/C3/C2/PTPRC/C1R/C5AR1/C7/IGHG1/C1S/FCGR2B/IGHG2/CFP	17
BP	GO:0071219	cellular response to molecule of bacterial origin	23/715	222/18866	1.29446e-05	0.000667475	0.000533731	CD68/CD14/HAVCR2/LILRB1/HCK/TLR2/CD180/CCL2/CD86/PDE4B/SERPINE1/TLR1/WNT5A/PTAFR/IRF8/LY86/FCGR2B/IL18/NOD2/KLRK1/NLRP3/PTPN22/SHPK	23
BP	GO:0032653	regulation of interleukin-10 production	11/715	60/18866	1.35008e-05	0.000683861	0.000546834	FCER1G/LILRB1/SYK/TLR2/TYROBP/IDO1/SASH3/JAK3/FCGR2B/NOD2/AGER	11
BP	GO:0002718	regulation of cytokine production involved in immune response	13/715	83/18866	1.367e-05	0.000683861	0.000546834	HMOX1/FCER1G/IL1R1/LILRB1/SASH3/IL18R1/BTK/JAK3/WNT5A/IL18/TRPM4/NOD2/NLRP3	13
BP	GO:0007229	integrin-mediated signaling pathway	15/715	108/18866	1.36857e-05	0.000683861	0.000546834	ITGB2/PLEK/FCER1G/ITGAM/VAV1/SYK/HCK/TYROBP/FYB1/FN1/TSPAN32/TIMP1/COL16A1/MPIG6B/COL3A1	15
BP	GO:1902624	positive regulation of neutrophil migration	8/715	31/18866	1.48787e-05	0.000735886	0.000588434	C3AR1/NCKAP1L/IL1R1/C5AR1/EDN1/CCL21/THBS4/RAC2	8
BP	GO:0002761	regulation of myeloid leukocyte differentiation	16/715	123/18866	1.66012e-05	0.000810432	0.000648043	C1QC/CCR1/LILRB1/TYROBP/EVI2B/LILRB4/JUN/UBASH3B/LILRB3/ROR2/LIF/LEF1/ADIPOQ/SFRP1/INHA/INHBA	16
BP	GO:0032651	regulation of interleukin-1 beta production	14/715	97/18866	1.68888e-05	0.000810432	0.000648043	S1PR3/TLR8/TYROBP/JAK2/EGR1/GHRL/WNT5A/MNDA/CD33/NOD2/MIR27B/NLRP3/ACP5/AGER	14
BP	GO:0042098	T cell proliferation	21/715	195/18866	1.69881e-05	0.000810432	0.000648043	VSIG4/NCKAP1L/HAVCR2/LILRB1/SYK/DOCK2/CD86/CD209/TFRC/AIF1/IDO1/PTPRC/SASH3/JAK3/CORO1A/SLC11A1/IL18/TNFSF8/PTPN22/RAC2/AGER	21
BP	GO:0061041	regulation of wound healing	18/715	151/18866	1.70547e-05	0.000810432	0.000648043	PLEK/PHLDB2/FCER1G/SYK/ALOX5/C1QTNF1/EPHB2/SERPINE1/PLAU/PDGFRA/UBASH3B/SMOC2/PLAUR/EDN1/GP1BA/CCN4/ADRA2A/AGER	18
BP	GO:0002709	regulation of T cell mediated immunity	12/715	73/18866	1.76419e-05	0.000830198	0.000663849	IL1R1/LILRB1/AZGP1/PTPRC/SASH3/IL18R1/WAS/FCGR2B/IL18/TRPM4/NLRP3/AGER	12
BP	GO:0002688	regulation of leukocyte chemotaxis	16/715	124/18866	1.8403e-05	0.000857685	0.000685828	C3AR1/CCR1/NCKAP1L/CCL2/AIF1/CSF1R/SERPINE1/C5AR1/GPR18/WNT5A/EDN1/CCL21/THBS4/MSTN/KLRK1/RAC2	16
BP	GO:0032652	regulation of interleukin-1 production	15/715	111/18866	1.91277e-05	0.000877186	0.000701421	S1PR3/HAVCR2/TLR8/TYROBP/JAK2/EGR1/GHRL/WNT5A/MNDA/CD33/NOD2/MIR27B/NLRP3/ACP5/AGER	15
BP	GO:0043304	regulation of mast cell degranulation	8/715	32/18866	1.91834e-05	0.000877186	0.000701421	CD84/HMOX1/FCER1G/SYK/STXBP2/VAMP8/CD300A/RAC2	8
BP	GO:0042129	regulation of T cell proliferation	19/715	167/18866	1.95915e-05	0.000887478	0.000709651	VSIG4/NCKAP1L/HAVCR2/LILRB1/SYK/CD86/CD209/TFRC/AIF1/IDO1/PTPRC/SASH3/JAK3/CORO1A/IL18/TNFSF8/PTPN22/RAC2/AGER	19
BP	GO:0010927	cellular component assembly involved in morphogenesis	15/715	112/18866	2.13258e-05	0.000957095	0.000765318	MYH6/PHLDB2/KRT19/TLR2/CAPN3/PDGFRA/UGT8/OBSCN/EDN1/TNNT1/CCDC136/MYH11/MYOZ1/KNL1/NEB	15
BP	GO:1903034	regulation of response to wounding	20/715	183/18866	2.1619e-05	0.000961352	0.000768723	SPP1/PLEK/PHLDB2/FCER1G/SYK/ALOX5/C1QTNF1/EPHB2/SERPINE1/PLAU/PDGFRA/UBASH3B/SMOC2/SIGLEC10/PLAUR/EDN1/GP1BA/CCN4/ADRA2A/AGER	20
BP	GO:0032613	interleukin-10 production	11/715	63/18866	2.18796e-05	0.000964095	0.000770916	FCER1G/LILRB1/SYK/TLR2/TYROBP/IDO1/SASH3/JAK3/FCGR2B/NOD2/AGER	11
BP	GO:0006911	phagocytosis, engulfment	16/715	126/18866	2.25349e-05	0.000984026	0.000786853	ITGB2/NCKAP1L/FCER1G/MARCO/ITGAM/C3/MSR1/AIF1/CD300A/FCGR1A/IGHG1/XKR6/FCGR2B/BIN2/IGHG2/RAC2	16
BP	GO:0050730	regulation of peptidyl-tyrosine phosphorylation	25/715	263/18866	2.44045e-05	0.00105032	0.000839865	ITGB2/EREG/SYK/ACE/FGF7/PTPRC/CSF1R/SOCS3/KIT/CD300A/JAK2/SFRP2/TGFA/SAMSN1/IL31RA/GHRL/GPRC5A/FCGR1A/LIF/THBS4/LRP8/IL18/ADIPOQ/SFRP1/ADRA2A	25
BP	GO:0033006	regulation of mast cell activation involved in immune response	8/715	33/18866	2.44865e-05	0.00105032	0.000839865	CD84/HMOX1/FCER1G/SYK/STXBP2/VAMP8/CD300A/RAC2	8
BP	GO:0032635	interleukin-6 production	19/715	170/18866	2.52011e-05	0.00107149	0.00085679	NCKAP1L/HAVCR2/FCER1G/TLR8/EREG/SYK/TLR2/TYROBP/AIF1/TLR1/GHRL/WNT5A/TLR7/IL18/NOD2/PTPN22/POU2F2/CD200R1/AGER	19
BP	GO:0032755	positive regulation of interleukin-6 production	13/715	88/18866	2.60787e-05	0.00108968	0.00087134	FCER1G/TLR8/EREG/SYK/TLR2/TYROBP/AIF1/TLR1/WNT5A/TLR7/NOD2/POU2F2/AGER	13
BP	GO:0050818	regulation of coagulation	13/715	88/18866	2.60787e-05	0.00108968	0.00087134	PLEK/FCER1G/SYK/PROCR/C1QTNF1/EPHB2/SERPINE1/PLAU/PDGFRA/UBASH3B/PLAUR/EDN1/GP1BA	13
BP	GO:0032637	interleukin-8 production	14/715	101/18866	2.6944e-05	0.00110676	0.000884993	CD14/TLR8/SYK/TLR2/CHI3L1/PTPRC/SERPINE1/TLR1/TLR7/CD33/ADIPOQ/NOD2/SSC5D/PTPN22	14
BP	GO:0042102	positive regulation of T cell proliferation	14/715	101/18866	2.6944e-05	0.00110676	0.000884993	NCKAP1L/HAVCR2/SYK/CD86/CD209/TFRC/AIF1/PTPRC/SASH3/JAK3/CORO1A/IL18/PTPN22/AGER	14
BP	GO:0002687	positive regulation of leukocyte migration	17/715	142/18866	2.74562e-05	0.00111832	0.00089424	C3AR1/CCR1/NCKAP1L/IL1R1/AIF1/CSF1R/SERPINE1/C5AR1/WNT5A/PTAFR/EDN1/CCL21/THBS4/SELE/MSTN/RAC2/AGER	17
BP	GO:0030449	regulation of complement activation	15/715	115/18866	2.93178e-05	0.00116994	0.000935518	VSIG4/C1QB/C1QC/C3AR1/CR1/C1QA/C3/C2/C1R/C5AR1/C7/IGHG1/C1S/IGHG2/CFP	15
BP	GO:0002604	regulation of dendritic cell antigen processing and presentation	5/715	11/18866	2.94477e-05	0.00116994	0.000935518	CD68/CCL21/FCGR2B/SLC11A1/NOD2	5
BP	GO:0098883	synapse pruning	5/715	11/18866	2.94477e-05	0.00116994	0.000935518	C1QB/C1QC/C1QA/ITGAM/C3	5
BP	GO:0001906	cell killing	19/715	172/18866	2.96978e-05	0.00117029	0.000935791	HAVCR2/ITGAM/LILRB1/VAV1/CTSC/SYK/C3/AZGP1/TYROBP/PTPRC/STXBP2/PRF1/LYZ/CORO1A/FCGR2B/IL18/DNASE1/KLRK1/AGER	19
BP	GO:0030168	platelet activation	18/715	158/18866	3.16215e-05	0.00123604	0.000988373	PLEK/FCER1G/VAV1/SYK/F8/C1QTNF1/PDGFRA/FN1/UBASH3B/PRKCB/GNA15/TSPAN32/PIK3R5/GP1BA/COL1A1/MPIG6B/COL3A1/ADRA2A	18
BP	GO:0002700	regulation of production of molecular mediator of immune response	17/715	144/18866	3.29316e-05	0.00127695	0.00102109	HMOX1/FCER1G/IL1R1/LILRB1/TFRC/PTPRC/SASH3/IL18R1/BTK/JAK3/WNT5A/FCGR2B/IL18/TRPM4/NOD2/NLRP3/PTPN22	17
BP	GO:0032675	regulation of interleukin-6 production	18/715	159/18866	3.44233e-05	0.0013242	0.00105887	NCKAP1L/HAVCR2/FCER1G/TLR8/EREG/SYK/TLR2/TYROBP/AIF1/TLR1/GHRL/WNT5A/TLR7/NOD2/PTPN22/POU2F2/CD200R1/AGER	18
BP	GO:0032655	regulation of interleukin-12 production	10/715	55/18866	3.58243e-05	0.00136725	0.00109329	TLR8/LILRB1/SYK/TLR2/IRF5/IDO1/JAK3/IRF8/ACP5/AGER	10
BP	GO:0030217	T cell differentiation	24/715	253/18866	3.64754e-05	0.00138122	0.00110446	CR1/NCKAP1L/FCER1G/VAV1/SYK/DOCK2/CD86/LILRB4/PTPRC/SASH3/KIT/IL18R1/EGR1/CD8A/JAK3/GPR18/VNN1/ITK/ZBTB16/IL18/LEF1/NLRP3/TNFSF8/PTPN22	24
BP	GO:0071241	cellular response to inorganic substance	22/715	221/18866	3.68035e-05	0.00138284	0.00110576	CYBB/HMOX1/NQO1/BLM/ALOX5AP/AKR1C3/MT1X/KCNK3/FABP4/JUN/CAPN3/MMP9/FUS/SYT2/WNT5A/XRCC4/CCNA2/EDN1/CPNE4/TRPM2/CCNB1/SMPD3	22
BP	GO:0090023	positive regulation of neutrophil chemotaxis	7/715	26/18866	3.81809e-05	0.00142356	0.00113832	C3AR1/NCKAP1L/C5AR1/EDN1/CCL21/THBS4/RAC2	7
BP	GO:0032633	interleukin-4 production	8/715	35/18866	3.88164e-05	0.00143621	0.00114843	HAVCR2/FCER1G/SYK/CD86/SASH3/ITK/LEF1/NLRP3	8
BP	GO:0000280	nuclear division	34/715	428/18866	4.19011e-05	0.00152675	0.00122083	EREG/MKI67/CDC20/ANLN/KIF14/TRIP13/PTTG1/TGFA/CDK1/TOP2A/ASPM/PRKCB/CENPE/CENPF/WNT5A/EDN1/SYCP3/LIF/TPX2/NCAPG/L3MBTL1/BTBD18/TDRD9/HSPA2/BUB1B/DMC1/CCNB1/BUB1/SHOC1/CKS2/MSH4/EME2/SMPD3/XRCC3	34
BP	GO:0051251	positive regulation of lymphocyte activation	30/715	357/18866	4.21149e-05	0.00152675	0.00122083	NCKAP1L/HAVCR2/LILRB1/VAV1/SYK/CCL2/CD86/TYROBP/MAP3K8/LILRB4/CD209/TFRC/AIF1/PTPRC/SASH3/BTK/JAK3/IGHG1/CCL21/VNN1/CORO1A/ZBTB16/IL18/LEF1/IGHG2/NOD2/KLRK1/NLRP3/PTPN22/AGER	30
BP	GO:0031341	regulation of cell killing	13/715	92/18866	4.22085e-05	0.00152675	0.00122083	HAVCR2/ITGAM/LILRB1/VAV1/SYK/AZGP1/TYROBP/PTPRC/PRF1/FCGR2B/DNASE1/KLRK1/AGER	13
BP	GO:1901222	regulation of NIK/NF-kappaB signaling	15/715	119/18866	4.40207e-05	0.00157602	0.00126023	CD14/HAVCR2/TLR2/CHI3L1/CD86/IL18R1/EDN1/TLR7/IL18/NOD2/MIR27B/NLRP3/PTPN22/EDARADD/AGER	15
BP	GO:0140013	meiotic nuclear division	19/715	177/18866	4.42209e-05	0.00157602	0.00126023	EREG/CDC20/TRIP13/PTTG1/TOP2A/ASPM/WNT5A/SYCP3/LIF/BTBD18/TDRD9/HSPA2/BUB1B/DMC1/BUB1/SHOC1/CKS2/MSH4/EME2	19
BP	GO:0071222	cellular response to lipopolysaccharide	21/715	208/18866	4.46715e-05	0.00158046	0.00126378	CD68/CD14/HAVCR2/LILRB1/HCK/TLR2/CD180/CCL2/CD86/PDE4B/SERPINE1/WNT5A/PTAFR/IRF8/LY86/IL18/NOD2/KLRK1/NLRP3/PTPN22/SHPK	21
BP	GO:1901224	positive regulation of NIK/NF-kappaB signaling	12/715	80/18866	4.53833e-05	0.00159401	0.00127461	CD14/HAVCR2/TLR2/CHI3L1/CD86/IL18R1/EDN1/TLR7/IL18/NOD2/EDARADD/AGER	12
BP	GO:0050766	positive regulation of phagocytosis	11/715	68/18866	4.58687e-05	0.00159946	0.00127897	NCKAP1L/FCER1G/DOCK2/C3/CCL2/C2/PTPRC/IL15RA/IL2RG/FCGR2B/SLC11A1	11
BP	GO:0071248	cellular response to metal ion	20/715	193/18866	4.66036e-05	0.00160342	0.00128214	CYBB/HMOX1/NQO1/ALOX5AP/AKR1C3/MT1X/KCNK3/FABP4/JUN/CAPN3/MMP9/FUS/SYT2/WNT5A/XRCC4/EDN1/CPNE4/TRPM2/CCNB1/SMPD3	20
BP	GO:0032611	interleukin-1 beta production	14/715	106/18866	4.66437e-05	0.00160342	0.00128214	S1PR3/TLR8/TYROBP/JAK2/EGR1/GHRL/WNT5A/MNDA/CD33/NOD2/MIR27B/NLRP3/ACP5/AGER	14
BP	GO:0032677	regulation of interleukin-8 production	13/715	93/18866	4.73936e-05	0.00160641	0.00128453	CD14/TLR8/SYK/TLR2/PTPRC/SERPINE1/TLR1/TLR7/CD33/ADIPOQ/NOD2/SSC5D/PTPN22	13
BP	GO:1903035	negative regulation of response to wounding	13/715	93/18866	4.73936e-05	0.00160641	0.00128453	SPP1/PHLDB2/ALOX5/C1QTNF1/SERPINE1/PLAU/PDGFRA/UBASH3B/SIGLEC10/PLAUR/EDN1/GP1BA/AGER	13
BP	GO:0043405	regulation of MAP kinase activity	29/715	342/18866	4.78359e-05	0.00161014	0.00128751	SYK/FPR1/MAP3K8/PTPRC/EPHB2/KIT/GADD45G/CD300A/JAK2/C5AR1/SFRP2/TGFA/CDK1/GHRL/WNT5A/ROR2/TNFRSF11A/EDN1/PLCE1/MAPK8IP3/PIK3R5/IQGAP3/ADIPOQ/SFRP1/FGD2/NOD2/PTPN22/ADRA2A/AGER	29
BP	GO:0002468	dendritic cell antigen processing and presentation	5/715	12/18866	4.89067e-05	0.00162364	0.0012983	CD68/CCL21/FCGR2B/SLC11A1/NOD2	5
BP	GO:0042492	gamma-delta T cell differentiation	5/715	12/18866	4.89067e-05	0.00162364	0.0012983	NCKAP1L/SYK/PTPRC/GPR18/LEF1	5
BP	GO:0032615	interleukin-12 production	10/715	57/18866	4.94014e-05	0.0016289	0.00130251	TLR8/LILRB1/SYK/TLR2/IRF5/IDO1/JAK3/IRF8/ACP5/AGER	10
BP	GO:0002825	regulation of T-helper 1 type immune response	7/715	27/18866	4.98679e-05	0.00163317	0.00130593	HAVCR2/IL1R1/IL1RL1/IL18R1/JAK3/SLC11A1/IL18	7
BP	GO:0099024	plasma membrane invagination	16/715	135/18866	5.31053e-05	0.00171663	0.00137266	ITGB2/NCKAP1L/FCER1G/MARCO/ITGAM/C3/MSR1/AIF1/CD300A/FCGR1A/IGHG1/XKR6/FCGR2B/BIN2/IGHG2/RAC2	16
BP	GO:0051304	chromosome separation	13/715	94/18866	5.31244e-05	0.00171663	0.00137266	CDC20/TRIP13/PTTG1/TOP2A/CENPE/CENPF/BUB1B/CCNB1/BUB1/SHOC1/MSH4/EME2/XRCC3	13
BP	GO:0032612	interleukin-1 production	15/715	121/18866	5.35509e-05	0.00171895	0.00137452	S1PR3/HAVCR2/TLR8/TYROBP/JAK2/EGR1/GHRL/WNT5A/MNDA/CD33/NOD2/MIR27B/NLRP3/ACP5/AGER	15
BP	GO:0006898	receptor-mediated endocytosis	28/715	328/18866	5.71569e-05	0.00182263	0.00145742	CD163/ITGB2/CD14/FCER1G/MARCO/ITGAM/LILRB1/SYK/C3/FOLR2/MSR1/TFRC/ACKR3/SERPINE1/SIGLEC1/ANKRD13A/GSG1L/FCGR1A/WASF1/CCL21/SELE/FCGR2B/JCHAIN/SH3GL2/H1-1/SFRP4/MIR27B/LRRTM2	28
BP	GO:0030193	regulation of blood coagulation	12/715	82/18866	5.8244e-05	0.00184515	0.00147543	PLEK/FCER1G/SYK/C1QTNF1/EPHB2/SERPINE1/PLAU/PDGFRA/UBASH3B/PLAUR/EDN1/GP1BA	12
BP	GO:0002224	toll-like receptor signaling pathway	17/715	152/18866	6.57667e-05	0.00205693	0.00164478	ITGB2/CD14/HAVCR2/TLR8/ITGAM/S100A9/TLR2/CTSB/PIK3AP1/CTSS/CD300A/TLR1/BIRC3/BTK/TLR7/S100A8/PTPN22	17
BP	GO:1900046	regulation of hemostasis	12/715	83/18866	6.57776e-05	0.00205693	0.00164478	PLEK/FCER1G/SYK/C1QTNF1/EPHB2/SERPINE1/PLAU/PDGFRA/UBASH3B/PLAUR/EDN1/GP1BA	12
BP	GO:0002690	positive regulation of leukocyte chemotaxis	13/715	96/18866	6.64154e-05	0.00206356	0.00165008	C3AR1/CCR1/NCKAP1L/AIF1/CSF1R/SERPINE1/C5AR1/WNT5A/EDN1/CCL21/THBS4/MSTN/RAC2	13
BP	GO:0046456	icosanoid biosynthetic process	10/715	59/18866	6.71361e-05	0.00207267	0.00165736	PTGS1/ALOX5AP/SYK/AKR1C3/ALOX5/TBXAS1/PLA2G4F/PTGES/GGT7/EDN1	10
BP	GO:0032680	regulation of tumor necrosis factor production	14/715	110/18866	7.05205e-05	0.00213326	0.00170581	CD14/HAVCR2/FCER1G/TLR2/PTPRC/SASH3/JAK2/GPR18/PTAFR/CD33/ADIPOQ/NOD2/PTPN22/ACP5	14
BP	GO:0002544	chronic inflammatory response	6/715	20/18866	7.12993e-05	0.00213326	0.00170581	S100A9/IDO1/CCL11/PTGES/VNN1/S100A8	6
BP	GO:0002577	regulation of antigen processing and presentation	6/715	20/18866	7.12993e-05	0.00213326	0.00170581	CD68/CCL21/WAS/FCGR2B/SLC11A1/NOD2	6
BP	GO:0051767	nitric-oxide synthase biosynthetic process	6/715	20/18866	7.12993e-05	0.00213326	0.00170581	TLR2/CCL2/NAMPT/JAK2/EDN1/NOD2	6
BP	GO:0051769	regulation of nitric-oxide synthase biosynthetic process	6/715	20/18866	7.12993e-05	0.00213326	0.00170581	TLR2/CCL2/NAMPT/JAK2/EDN1/NOD2	6
BP	GO:0046634	regulation of alpha-beta T cell activation	13/715	97/18866	7.40802e-05	0.00218943	0.00175073	NCKAP1L/LILRB1/SYK/CD86/PTPRC/SASH3/CD300A/JAK3/ZBTB16/IL18/NLRP3/PTPN22/AGER	13
BP	GO:0071674	mononuclear cell migration	13/715	97/18866	7.40802e-05	0.00218943	0.00175073	C3AR1/CCR1/CCL2/AIF1/CSF1R/CCL11/SERPINE1/PTPRO/C5AR1/TNFRSF11A/CCL21/MSTN/AGER	13
BP	GO:0002430	complement receptor mediated signaling pathway	5/715	13/18866	7.6996e-05	0.00224644	0.00179632	C3AR1/CR1/FPR1/FPR3/C5AR1	5
BP	GO:0051250	negative regulation of lymphocyte activation	17/715	154/18866	7.75262e-05	0.00224644	0.00179632	VSIG4/HAVCR2/LILRB1/CD86/TYROBP/IDO1/CD300A/BTK/JAK3/SAMSN1/MNDA/FCGR2B/LST1/SFRP1/INHA/INHBA/PTPN22	17
BP	GO:0019229	regulation of vasoconstriction	10/715	60/18866	7.78631e-05	0.00224644	0.00179632	ACE/PER2/SMTNL2/KCNA5/CHRM3/PTAFR/EDN1/AGTR1/TRPM4/ADRA2A	10
BP	GO:0032732	positive regulation of interleukin-1 production	10/715	60/18866	7.78631e-05	0.00224644	0.00179632	HAVCR2/TLR8/TYROBP/JAK2/EGR1/WNT5A/MNDA/NOD2/NLRP3/AGER	10
BP	GO:1903706	regulation of hemopoiesis	37/715	498/18866	8.01983e-05	0.00230012	0.00183924	C1QC/CCR1/CR1/NCKAP1L/LILRB1/SYK/ACE/LOX/CD86/TYROBP/EVI2B/LILRB4/PTPRC/SPI1/JUN/SASH3/BTK/UBASH3B/JAK3/NFAM1/LILRB3/PRKCB/ROR2/LIF/VNN1/GP1BA/L3MBTL1/ZBTB16/FCGR2B/IL18/LEF1/ADIPOQ/SFRP1/INHA/INHBA/NLRP3/AGER	37
BP	GO:0045577	regulation of B cell differentiation	7/715	29/18866	8.2043e-05	0.00232551	0.00185954	NCKAP1L/SYK/BTK/NFAM1/SFRP1/INHA/INHBA	7
BP	GO:0071624	positive regulation of granulocyte chemotaxis	7/715	29/18866	8.2043e-05	0.00232551	0.00185954	C3AR1/NCKAP1L/C5AR1/EDN1/CCL21/THBS4/RAC2	7
BP	GO:0034341	response to interferon-gamma	20/715	202/18866	8.84199e-05	0.00248652	0.00198829	IFI30/HCK/TLR2/CCL2/IRF5/AIF1/CCL11/SOCS3/STXBP2/JAK2/FCGR1A/WNT5A/PTAFR/IRF8/EDN1/CCL21/WAS/KYNU/SLC11A1/OASL	20
BP	GO:2000816	negative regulation of mitotic sister chromatid separation	8/715	39/18866	8.87495e-05	0.00248652	0.00198829	CDC20/TRIP13/PTTG1/CENPF/BUB1B/CCNB1/BUB1/XRCC3	8
BP	GO:0045576	mast cell activation	10/715	61/18866	9.00101e-05	0.00250735	0.00200494	CD84/HMOX1/FCER1G/SYK/STXBP2/VAMP8/KIT/CD300A/BTK/RAC2	10
BP	GO:1903555	regulation of tumor necrosis factor superfamily cytokine production	14/715	113/18866	9.48329e-05	0.0026266	0.0021003	CD14/HAVCR2/FCER1G/TLR2/PTPRC/SASH3/JAK2/GPR18/PTAFR/CD33/ADIPOQ/NOD2/PTPN22/ACP5	14
BP	GO:1903708	positive regulation of hemopoiesis	20/715	204/18866	0.000101327	0.00279052	0.00223137	CCR1/NCKAP1L/SYK/CD86/TYROBP/EVI2B/LILRB4/PTPRC/JUN/SASH3/BTK/ROR2/LIF/VNN1/ZBTB16/IL18/LEF1/INHBA/NLRP3/AGER	20
BP	GO:0022412	cellular process involved in reproduction in multicellular organism	30/715	375/18866	0.000103036	0.00282156	0.00225619	SERPINA5/EREG/FOLR2/DPY19L2/KIT/DPY19L2P1/TRIP13/TOP2A/FSIP2/H1-9P/ASPM/SYCP3/POMZP3/FANCC/CCDC136/ZBTB16/CCDC63/KNL1/BTBD18/BNC1/TDRD9/HSPA2/FOSL1/DMC1/CCNB1/SFRP1/TTC21A/DNAH1/INHBA/CABYR	30
BP	GO:0010324	membrane invagination	16/715	143/18866	0.000106369	0.00289647	0.00231609	ITGB2/NCKAP1L/FCER1G/MARCO/ITGAM/C3/MSR1/AIF1/CD300A/FCGR1A/IGHG1/XKR6/FCGR2B/BIN2/IGHG2/RAC2	16
BP	GO:1905819	negative regulation of chromosome separation	8/715	40/18866	0.000107288	0.00290518	0.00232306	CDC20/TRIP13/PTTG1/CENPF/BUB1B/CCNB1/BUB1/XRCC3	8
BP	GO:0009914	hormone transport	27/715	323/18866	0.000109684	0.00295355	0.00236174	SPP1/ARNTL/ALOX5/PER2/C1QTNF1/KCNA5/VAMP8/CACNA1E/JAK2/SLCO4A1/BTK/GHRL/EDN1/LIF/AGTR1/CACNA2D2/CRYM/ADIPOQ/SFRP1/TRPM4/INHA/NNAT/BMP8A/INHBA/SMPD3/ADRA2A/GIPR	27
BP	GO:0002762	negative regulation of myeloid leukocyte differentiation	9/715	51/18866	0.000111896	0.00297849	0.00238168	C1QC/LILRB1/LILRB4/UBASH3B/LILRB3/ADIPOQ/SFRP1/INHA/INHBA	9
BP	GO:0070372	regulation of ERK1 and ERK2 cascade	26/715	306/18866	0.000112262	0.00297849	0.00238168	CCR1/PLA2G2A/HAVCR2/MARCO/SYK/CCL2/CHI3L1/PTPRC/ACKR3/EPHB2/CSF1R/CCL11/JUN/PDGFRA/FN1/C5AR1/TNFAIP8L3/TNFRSF11A/FAM83D/LIF/CCL21/ADIPOQ/NOD2/MIR27B/PTPN22/AGER	26
BP	GO:0001659	temperature homeostasis	18/715	174/18866	0.000112454	0.00297849	0.00238168	SCD/G0S2/SYK/ARNTL/PER2/FABP4/GADD45G/JAK2/IL18R1/EGR1/GHRL/MFAP2/TRPV1/TNFRSF11A/SLN/IL18/TRPM2/ADIPOQ	18
BP	GO:0006959	humoral immune response	30/715	377/18866	0.000113267	0.00298374	0.00238587	VSIG4/C1QB/FCN3/C1QC/C3AR1/PLA2G2A/CR1/C1QA/SLPI/S100A9/ALOX5/C3/CCL2/C2/PTPRC/C1R/C5AR1/RNASE6/MASP2/C7/IGHG1/LYZ/C1S/FCGR2B/SLC11A1/JCHAIN/IGHG2/CFP/S100A8/POU2F2	30
BP	GO:0010466	negative regulation of peptidase activity	24/715	272/18866	0.000114479	0.00299936	0.00239837	SERPINA3/SERPINA5/CR1/SPOCK1/WNT9A/SLPI/C3/TIMP4/RARRES1/SERPINE1/ITIH5/BIRC3/SFRP2/PTTG1/MMP9/RPS6KA1/NGFR/COL7A1/ITIH4/PLAUR/TIMP1/LEF1/TNFAIP8/PI15	24
BP	GO:0001910	regulation of leukocyte mediated cytotoxicity	11/715	75/18866	0.000115257	0.00300351	0.00240168	HAVCR2/ITGAM/LILRB1/VAV1/AZGP1/TYROBP/PTPRC/FCGR2B/DNASE1/KLRK1/AGER	11
BP	GO:0001818	negative regulation of cytokine production	29/715	360/18866	0.000118592	0.00307388	0.00245796	VSIG4/CD84/HMOX1/NCKAP1L/HAVCR2/TLR8/LILRB1/IL1RL1/TYROBP/IDO1/PTPRC/BTK/JAK3/GPR18/GHRL/FCGR2B/SLC11A1/CD33/LEF1/ADIPOQ/MIR27B/INHA/SSC5D/INHBA/NLRP3/PTPN22/ACP5/CD200R1/AGER	29
BP	GO:0070371	ERK1 and ERK2 cascade	27/715	325/18866	0.000121524	0.00313313	0.00250533	CCR1/PLA2G2A/HAVCR2/MARCO/SYK/CCL2/CHI3L1/PTPRC/ACKR3/EPHB2/CSF1R/CCL11/JUN/PDGFRA/FN1/C5AR1/TNFAIP8L3/TNFRSF11A/FAM83D/LIF/CCL21/IQGAP3/ADIPOQ/NOD2/MIR27B/PTPN22/AGER	27
BP	GO:0032640	tumor necrosis factor production	14/715	116/18866	0.00012612	0.0032344	0.00258632	CD14/HAVCR2/FCER1G/TLR2/PTPRC/SASH3/JAK2/GPR18/PTAFR/CD33/ADIPOQ/NOD2/PTPN22/ACP5	14
BP	GO:0002704	negative regulation of leukocyte mediated immunity	9/715	52/18866	0.000130823	0.0033199	0.00265468	CD84/HMOX1/CR1/HAVCR2/LILRB1/PTPRC/CD300A/JAK3/FCGR2B	9
BP	GO:0071622	regulation of granulocyte chemotaxis	9/715	52/18866	0.000130823	0.0033199	0.00265468	C3AR1/NCKAP1L/CSF1R/C5AR1/EDN1/CCL21/THBS4/MSTN/RAC2	9
BP	GO:0010951	negative regulation of endopeptidase activity	23/715	258/18866	0.00013543	0.0034189	0.00273385	SERPINA3/SERPINA5/CR1/SPOCK1/WNT9A/SLPI/C3/TIMP4/RARRES1/SERPINE1/ITIH5/BIRC3/SFRP2/PTTG1/MMP9/RPS6KA1/NGFR/COL7A1/ITIH4/PLAUR/TIMP1/LEF1/TNFAIP8	23
BP	GO:0048661	positive regulation of smooth muscle cell proliferation	13/715	103/18866	0.000138194	0.0034706	0.00277519	HMOX1/EREG/AIF1/JUN/NAMPT/JAK2/MMP9/PTAFR/EDN1/CCN4/IL18/MIR27B/SMPD3	13
BP	GO:1903046	meiotic cell cycle process	19/715	193/18866	0.000141886	0.00354496	0.00283464	EREG/CDC20/TRIP13/PTTG1/TOP2A/ASPM/WNT5A/SYCP3/LIF/BTBD18/TDRD9/HSPA2/BUB1B/DMC1/BUB1/SHOC1/CKS2/MSH4/EME2	19
BP	GO:0007265	Ras protein signal transduction	28/715	346/18866	0.000143071	0.00355624	0.00284367	VAV1/GPSM2/CYTH4/AIF1/PSD4/EPHB2/DOK2/JUN/JAK2/KIF14/NGFR/GPR18/RHOU/FOXM1/CCNA2/WASF1/PLCE1/WAS/GPR65/GPR17/DOK3/AGTR1/IQGAP3/CNKSR1/COL3A1/ARFGEF3/RAC2/ADRA2A	28
BP	GO:0032731	positive regulation of interleukin-1 beta production	9/715	53/18866	0.000152352	0.00376761	0.00301268	TLR8/TYROBP/JAK2/EGR1/WNT5A/MNDA/NOD2/NLRP3/AGER	9
BP	GO:0033048	negative regulation of mitotic sister chromatid segregation	8/715	42/18866	0.000154016	0.00377029	0.00301482	CDC20/TRIP13/PTTG1/CENPF/BUB1B/CCNB1/BUB1/XRCC3	8
BP	GO:1902622	regulation of neutrophil migration	8/715	42/18866	0.000154016	0.00377029	0.00301482	C3AR1/NCKAP1L/IL1R1/C5AR1/EDN1/CCL21/THBS4/RAC2	8
BP	GO:0032673	regulation of interleukin-4 production	7/715	32/18866	0.000160257	0.00389617	0.00311548	HAVCR2/FCER1G/SYK/CD86/SASH3/LEF1/NLRP3	7
BP	GO:0001894	tissue homeostasis	23/715	261/18866	0.000160766	0.00389617	0.00311548	SERPINA3/SPP1/SYK/AZGP1/IL20RA/TFRC/CSF1R/SASH3/UBASH3B/TNFRSF11A/SLC39A8/LYZ/CORO1A/WNK3/PROM1/JCHAIN/CDH23/SH3GL2/SLC28A2/NOD2/CRACD/RAC2/ACP5	23
BP	GO:0050731	positive regulation of peptidyl-tyrosine phosphorylation	19/715	195/18866	0.000162414	0.00390208	0.0031202	EREG/SYK/ACE/FGF7/PTPRC/CSF1R/SOCS3/KIT/JAK2/TGFA/IL31RA/GHRL/FCGR1A/LIF/THBS4/LRP8/IL18/ADIPOQ/ADRA2A	19
BP	GO:0034103	regulation of tissue remodeling	12/715	91/18866	0.00016262	0.00390208	0.0031202	SPP1/SYK/IL20RA/TFRC/VDR/CSF1R/UBASH3B/TNFRSF11A/THBS4/IL18/SFRP1/AGER	12
BP	GO:0032147	activation of protein kinase activity	27/715	331/18866	0.000164199	0.00392056	0.00313498	NCKAP1L/SYK/FPR1/CHI3L1/CD86/MAP3K8/PTPRC/KIT/GADD45G/CD300A/JAK2/C5AR1/KIF14/TGFA/CDK1/GHRL/GPRC5A/WNT5A/PLCE1/MAPK8IP3/TPX2/SLC11A1/PILRB/IL18/IQGAP3/NOD2/ADRA2A	27
BP	GO:0061045	negative regulation of wound healing	11/715	78/18866	0.000165154	0.00392403	0.00313776	PHLDB2/ALOX5/C1QTNF1/SERPINE1/PLAU/PDGFRA/UBASH3B/PLAUR/EDN1/GP1BA/AGER	11
BP	GO:0071706	tumor necrosis factor superfamily cytokine production	14/715	119/18866	0.000165978	0.00392437	0.00313803	CD14/HAVCR2/FCER1G/TLR2/PTPRC/SASH3/JAK2/GPR18/PTAFR/CD33/ADIPOQ/NOD2/PTPN22/ACP5	14
BP	GO:0032693	negative regulation of interleukin-10 production	6/715	23/18866	0.000168486	0.00392995	0.00314249	LILRB1/TYROBP/IDO1/JAK3/FCGR2B/AGER	6
BP	GO:0045649	regulation of macrophage differentiation	6/715	23/18866	0.000168486	0.00392995	0.00314249	C1QC/ROR2/LIF/ADIPOQ/INHA/INHBA	6
BP	GO:0090594	inflammatory response to wounding	5/715	15/18866	0.000168646	0.00392995	0.00314249	HMOX1/ALOX5/SIGLEC10/TIMP1/AGER	5
BP	GO:0032757	positive regulation of interleukin-8 production	9/715	54/18866	0.000176757	0.0040805	0.00326287	CD14/TLR8/SYK/TLR2/SERPINE1/TLR1/TLR7/ADIPOQ/NOD2	9
BP	GO:0050920	regulation of chemotaxis	21/715	229/18866	0.000176791	0.0040805	0.00326287	C3AR1/CCR1/NCKAP1L/CCL2/AIF1/CSF1R/SERPINE1/PDGFRA/PTPRO/C5AR1/SMOC2/GPR18/WNT5A/EDN1/CCL21/SEMA5B/THBS4/MSTN/KLRK1/RAC2/AGER	21
BP	GO:0045637	regulation of myeloid cell differentiation	23/715	263/18866	0.000179909	0.00413279	0.00330468	C1QC/CCR1/NCKAP1L/LILRB1/LOX/TYROBP/EVI2B/LILRB4/SPI1/JUN/UBASH3B/LILRB3/PRKCB/ROR2/LIF/GP1BA/L3MBTL1/ZBTB16/LEF1/ADIPOQ/SFRP1/INHA/INHBA	23
BP	GO:0002369	T cell cytokine production	8/715	43/18866	0.000183006	0.00416147	0.00332762	IL1R1/SASH3/IL18R1/IL31RA/SLC11A1/IL18/TRPM4/NLRP3	8
BP	GO:0002708	positive regulation of lymphocyte mediated immunity	13/715	106/18866	0.000185188	0.00416147	0.00332762	FCER1G/IL1R1/VAV1/C3/AZGP1/TFRC/PTPRC/SASH3/IL18R1/BTK/IL18/KLRK1/NLRP3	13
BP	GO:0046632	alpha-beta T cell differentiation	13/715	106/18866	0.000185188	0.00416147	0.00332762	NCKAP1L/SYK/CD86/SASH3/IL18R1/JAK3/GPR18/ITK/ZBTB16/IL18/LEF1/NLRP3/TNFSF8	13
BP	GO:0050672	negative regulation of lymphocyte proliferation	11/715	79/18866	0.000185411	0.00416147	0.00332762	VSIG4/HAVCR2/LILRB1/CD86/TYROBP/IDO1/CD300A/BTK/MNDA/FCGR2B/LST1	11
BP	GO:0045619	regulation of lymphocyte differentiation	18/715	181/18866	0.00018545	0.00416147	0.00332762	CR1/NCKAP1L/SYK/CD86/LILRB4/PTPRC/SASH3/BTK/JAK3/NFAM1/VNN1/ZBTB16/IL18/LEF1/SFRP1/INHA/INHBA/NLRP3	18
BP	GO:0043406	positive regulation of MAP kinase activity	23/715	264/18866	0.000190216	0.00424873	0.0033974	SYK/FPR1/MAP3K8/PTPRC/KIT/GADD45G/JAK2/C5AR1/TGFA/CDK1/GHRL/WNT5A/ROR2/TNFRSF11A/EDN1/PLCE1/MAPK8IP3/PIK3R5/IQGAP3/FGD2/NOD2/ADRA2A/AGER	23
BP	GO:0090022	regulation of neutrophil chemotaxis	7/715	33/18866	0.000196811	0.00437588	0.00349907	C3AR1/NCKAP1L/C5AR1/EDN1/CCL21/THBS4/RAC2	7
BP	GO:0071346	cellular response to interferon-gamma	18/715	182/18866	0.000198698	0.00439767	0.00351649	IFI30/HCK/TLR2/CCL2/IRF5/AIF1/CCL11/SOCS3/STXBP2/JAK2/FCGR1A/WNT5A/PTAFR/IRF8/EDN1/CCL21/WAS/OASL	18
BP	GO:0030239	myofibril assembly	10/715	67/18866	0.00020181	0.00444121	0.00355131	MYH6/KRT19/CAPN3/PDGFRA/OBSCN/EDN1/TNNT1/MYH11/MYOZ1/NEB	10
BP	GO:0002720	positive regulation of cytokine production involved in immune response	9/715	55/18866	0.000204331	0.00444121	0.00355131	FCER1G/IL1R1/LILRB1/SASH3/IL18R1/WNT5A/IL18/NOD2/NLRP3	9
BP	GO:0030199	collagen fibril organization	9/715	55/18866	0.000204331	0.00444121	0.00355131	COL11A1/LOX/SFRP2/COL5A2/COL1A1/COL11A2/LOXL4/COL3A1/ADAMTS2	9
BP	GO:0050819	negative regulation of coagulation	9/715	55/18866	0.000204331	0.00444121	0.00355131	PROCR/C1QTNF1/SERPINE1/PLAU/PDGFRA/UBASH3B/PLAUR/EDN1/GP1BA	9
BP	GO:0070374	positive regulation of ERK1 and ERK2 cascade	20/715	215/18866	0.000206698	0.0044726	0.00357641	CCR1/PLA2G2A/HAVCR2/MARCO/CCL2/CHI3L1/PTPRC/ACKR3/CSF1R/CCL11/JUN/PDGFRA/C5AR1/TNFAIP8L3/TNFRSF11A/CCL21/NOD2/MIR27B/PTPN22/AGER	20
BP	GO:0032945	negative regulation of mononuclear cell proliferation	11/715	80/18866	0.000207734	0.00447505	0.00357837	VSIG4/HAVCR2/LILRB1/CD86/TYROBP/IDO1/CD300A/BTK/MNDA/FCGR2B/LST1	11
BP	GO:0033003	regulation of mast cell activation	8/715	44/18866	0.000216332	0.00458344	0.00366504	CD84/HMOX1/FCER1G/SYK/STXBP2/VAMP8/CD300A/RAC2	8
BP	GO:0033046	negative regulation of sister chromatid segregation	8/715	44/18866	0.000216332	0.00458344	0.00366504	CDC20/TRIP13/PTTG1/CENPF/BUB1B/CCNB1/BUB1/XRCC3	8
BP	GO:0042088	T-helper 1 type immune response	8/715	44/18866	0.000216332	0.00458344	0.00366504	HAVCR2/IL1R1/IL1RL1/IL18R1/JAK3/SLC11A1/IL18/LEF1	8
BP	GO:0007141	male meiosis I	6/715	24/18866	0.000217493	0.00458344	0.00366504	TRIP13/SYCP3/BTBD18/TDRD9/HSPA2/DMC1	6
BP	GO:0032753	positive regulation of interleukin-4 production	6/715	24/18866	0.000217493	0.00458344	0.00366504	HAVCR2/FCER1G/SYK/CD86/SASH3/NLRP3	6
BP	GO:0046883	regulation of hormone secretion	23/715	267/18866	0.000224338	0.0047072	0.003764	SPP1/ARNTL/ALOX5/PER2/C1QTNF1/KCNA5/VAMP8/CACNA1E/JAK2/GHRL/EDN1/LIF/AGTR1/CACNA2D2/ADIPOQ/SFRP1/TRPM4/INHA/NNAT/BMP8A/INHBA/ADRA2A/GIPR	23
BP	GO:0002523	leukocyte migration involved in inflammatory response	5/715	16/18866	0.000237679	0.00484311	0.00387268	ITGB2/S100A9/ALOX5/SELE/S100A8	5
BP	GO:0002830	positive regulation of type 2 immune response	5/715	16/18866	0.000237679	0.00484311	0.00387268	CD86/IDO1/IL18/NOD2/NLRP3	5
BP	GO:0051770	positive regulation of nitric-oxide synthase biosynthetic process	5/715	16/18866	0.000237679	0.00484311	0.00387268	TLR2/CCL2/NAMPT/JAK2/NOD2	5
BP	GO:1903522	regulation of blood circulation	25/715	303/18866	0.000237828	0.00484311	0.00387268	MYH6/SCN2B/ACE/PER2/KCNIP2/KCNK3/SMTNL2/KCNJ4/PDE4B/KCNA5/JAK2/CHRM3/TMIGD3/KCNIP1/GHRL/TRPV1/SCN10A/PTAFR/EDN1/RNF207/AGTR1/CACNA2D2/TRPM4/ADRA2A/AGER	25
BP	GO:0007094	mitotic spindle assembly checkpoint	7/715	34/18866	0.000239808	0.00484311	0.00387268	CDC20/TRIP13/CENPF/BUB1B/CCNB1/BUB1/XRCC3	7
BP	GO:0031577	spindle checkpoint	7/715	34/18866	0.000239808	0.00484311	0.00387268	CDC20/TRIP13/CENPF/BUB1B/CCNB1/BUB1/XRCC3	7
BP	GO:0051482	positive regulation of cytosolic calcium ion concentration involved in phospholipase C-activating G protein-coupled signaling pathway	7/715	34/18866	0.000239808	0.00484311	0.00387268	C3AR1/GPR18/GNA15/EDN1/GPR65/GPR17/AGTR1	7
BP	GO:0071173	spindle assembly checkpoint	7/715	34/18866	0.000239808	0.00484311	0.00387268	CDC20/TRIP13/CENPF/BUB1B/CCNB1/BUB1/XRCC3	7
BP	GO:0071174	mitotic spindle checkpoint	7/715	34/18866	0.000239808	0.00484311	0.00387268	CDC20/TRIP13/CENPF/BUB1B/CCNB1/BUB1/XRCC3	7
BP	GO:0002286	T cell activation involved in immune response	13/715	109/18866	0.00024528	0.00493308	0.00394462	LCP1/HAVCR2/FCER1G/LILRB1/CD86/APBB1IP/IL18R1/JAK3/FCGR2B/SLC11A1/IL18/LEF1/NLRP3	13
BP	GO:1904018	positive regulation of vasculature development	21/715	235/18866	0.000252392	0.00505515	0.00404223	CYBB/C3AR1/ITGB2/HMOX1/C3/CHI3L1/ADAM12/CCL11/SERPINE1/KIT/HSPB6/C5AR1/SFRP2/EGR1/SMOC2/GHRL/PRKCB/WNT5A/CCBE1/AGTR1/MIR27B	21
BP	GO:0051985	negative regulation of chromosome segregation	8/715	45/18866	0.000254474	0.00507586	0.00405879	CDC20/TRIP13/PTTG1/CENPF/BUB1B/CCNB1/BUB1/XRCC3	8
BP	GO:0031589	cell-substrate adhesion	28/715	359/18866	0.000263679	0.00523791	0.00418837	LYVE1/ITGB2/SPOCK1/PHLDB2/ATRNL1/MEGF9/SERPINE1/SIGLEC1/PLAU/VIT/FN1/PTPRO/LAMB3/JAK2/HAS2/KIF14/SMOC2/WDPCP/MYO1G/CCL21/CORO1A/COL1A1/COL16A1/PARVG/TMEFF2/SFRP1/COL3A1/RAC2	28
BP	GO:1990845	adaptive thermogenesis	16/715	155/18866	0.000272161	0.00538435	0.00430547	SCD/G0S2/SYK/ARNTL/PER2/FABP4/GADD45G/JAK2/IL18R1/GHRL/MFAP2/TRPV1/SLN/IL18/ADIPOQ/BMP8A	16
BP	GO:0002440	production of molecular mediator of immune response	25/715	306/18866	0.000276327	0.00543704	0.0043476	HMOX1/SAMHD1/FCER1G/IL1R1/LILRB1/TLR2/CD86/TFRC/PTPRC/SASH3/KIT/IL18R1/BTK/JAK3/IL31RA/WNT5A/XRCC4/FCGR2B/SLC11A1/IL18/TRPM4/NOD2/NLRP3/PTPN22/POU2F2	25
BP	GO:0043302	positive regulation of leukocyte degranulation	6/715	25/18866	0.000277068	0.00543704	0.0043476	ITGB2/FCER1G/ITGAM/SYK/VAMP8/PTAFR	6
BP	GO:0007584	response to nutrient	17/715	171/18866	0.000278289	0.00543899	0.00434916	SPP1/CYBB/HMOX1/NQO1/AKR1C3/FOLR2/C2/VDR/SFRP2/COL1A1/KYNU/PENK/ADIPOQ/SFRP1/NOD2/GIPR/TNC	17
BP	GO:0051346	negative regulation of hydrolase activity	34/715	473/18866	0.000285968	0.00556661	0.00445121	SERPINA3/SERPINA5/CR1/NCKAP1L/SPOCK1/WNT9A/SLPI/PPP1R1A/PPP1R14B/C3/TIMP4/RARRES1/PHACTR3/SERPINE1/ITIH5/SH3RF2/BIRC3/SFRP2/PTTG1/MMP9/RPS6KA1/NGFR/COL7A1/ITIH4/PLAUR/TIMP1/MYOZ1/KNL1/PCDH11X/LEF1/TNFAIP8/PI15/KLRK1/ARFGEF3	34
BP	GO:0051783	regulation of nuclear division	18/715	188/18866	0.00029694	0.00572588	0.00457856	EREG/MKI67/CDC20/ANLN/TRIP13/PTTG1/TGFA/CENPE/CENPF/WNT5A/EDN1/LIF/L3MBTL1/BUB1B/CCNB1/BUB1/SMPD3/XRCC3	18
BP	GO:0010863	positive regulation of phospholipase C activity	8/715	46/18866	0.000297945	0.00572588	0.00457856	CD86/PDGFRA/KIT/C5AR1/GNA15/PTAFR/ITK/SELE	8
BP	GO:0035987	endodermal cell differentiation	8/715	46/18866	0.000297945	0.00572588	0.00457856	ITGB2/COL11A1/FN1/LAMB3/MMP9/COL5A2/COL7A1/INHBA	8
BP	GO:0120162	positive regulation of cold-induced thermogenesis	12/715	97/18866	0.000298875	0.00572588	0.00457856	SCD/G0S2/SYK/PER2/FABP4/GADD45G/JAK2/GHRL/MFAP2/SLN/IL18/ADIPOQ	12
BP	GO:0090257	regulation of muscle system process	22/715	256/18866	0.000314915	0.00600942	0.00480529	MIR208B/AIF1/PDE4B/KIT/HSPB6/CHRM3/TNNI1/GATA5/GHRL/LMCD1/SCN10A/PTAFR/SLN/EDN1/PLCE1/TNNT1/RNF207/MSTN/MYBPH/TRPM4/ADRA2A/SSTR2	22
BP	GO:0071902	positive regulation of protein serine/threonine kinase activity	27/715	345/18866	0.000319518	0.00607336	0.00485642	SYK/FPR1/MAP3K8/PTPRC/CSF1R/KIT/GADD45G/JAK2/C5AR1/TGFA/CDK1/GHRL/WNT5A/ROR2/TNFRSF11A/EDN1/PLCE1/MAPK8IP3/PIK3R5/IQGAP3/ADIPOQ/CCNB1/FGD2/NOD2/CKS2/ADRA2A/AGER	27
BP	GO:0048285	organelle fission	34/715	476/18866	0.000321008	0.00607784	0.00486	EREG/MKI67/CDC20/ANLN/KIF14/TRIP13/PTTG1/TGFA/CDK1/TOP2A/ASPM/PRKCB/CENPE/CENPF/WNT5A/EDN1/SYCP3/LIF/TPX2/NCAPG/L3MBTL1/BTBD18/TDRD9/HSPA2/BUB1B/DMC1/CCNB1/BUB1/SHOC1/CKS2/MSH4/EME2/SMPD3/XRCC3	34
BP	GO:0006957	complement activation, alternative pathway	5/715	17/18866	0.000326255	0.00612929	0.00490114	VSIG4/CR1/C3/C7/CFP	5
BP	GO:0030889	negative regulation of B cell proliferation	5/715	17/18866	0.000326255	0.00612929	0.00490114	TYROBP/CD300A/BTK/MNDA/FCGR2B	5
BP	GO:0030316	osteoclast differentiation	12/715	98/18866	0.000329067	0.00615825	0.0049243	CCR1/FCER1G/LILRB1/TYROBP/LILRB4/TFRC/CSF1R/UBASH3B/LILRB3/TNFRSF11A/CCN4/SFRP1	12
BP	GO:0002755	MyD88-dependent toll-like receptor signaling pathway	7/715	36/18866	0.000348419	0.00644576	0.0051542	CD14/TLR8/TLR2/CD300A/TLR1/BTK/TLR7	7
BP	GO:0042554	superoxide anion generation	7/715	36/18866	0.000348419	0.00644576	0.0051542	CYBB/ITGB2/ITGAM/SYK/TYROBP/EDN1/ACP5	7
BP	GO:0045841	negative regulation of mitotic metaphase/anaphase transition	7/715	36/18866	0.000348419	0.00644576	0.0051542	CDC20/TRIP13/CENPF/BUB1B/CCNB1/BUB1/XRCC3	7
BP	GO:0006636	unsaturated fatty acid biosynthetic process	9/715	59/18866	0.000352892	0.00645459	0.00516126	PTGS1/SCD/ALOX5AP/AKR1C3/ALOX5/TBXAS1/PLA2G4F/PTGES/EDN1	9
BP	GO:0031663	lipopolysaccharide-mediated signaling pathway	9/715	59/18866	0.000352892	0.00645459	0.00516126	CD14/HCK/TLR2/CD180/CCL2/PTAFR/LY86/IL18/PTPN22	9
BP	GO:0043030	regulation of macrophage activation	9/715	59/18866	0.000352892	0.00645459	0.00516126	VSIG4/HAVCR2/CTSC/IL1RL1/PTPRC/IL31RA/WNT5A/FCGR2B/SHPK	9
BP	GO:0002524	hypersensitivity	4/715	10/18866	0.000357832	0.00647169	0.00517493	FCER1G/C3/BTK/FCGR2B	4
BP	GO:0002887	negative regulation of myeloid leukocyte mediated immunity	4/715	10/18866	0.000357832	0.00647169	0.00517493	CD84/HMOX1/CD300A/FCGR2B	4
BP	GO:0034154	toll-like receptor 7 signaling pathway	4/715	10/18866	0.000357832	0.00647169	0.00517493	HAVCR2/PIK3AP1/TLR7/PTPN22	4
BP	GO:0050830	defense response to Gram-positive bacterium	12/715	99/18866	0.000361802	0.00651916	0.0052129	PLA2G2A/HAVCR2/TLR2/MPEG1/C5AR1/RNASE6/LYZ/SSC5D/KLRK1/NLRP3/TNFSF8/ACP5	12
BP	GO:0051092	positive regulation of NF-kappaB transcription factor activity	16/715	159/18866	0.000363298	0.00652188	0.00521507	ITGB2/S100A9/TLR2/TFRC/CAPN3/TRIM14/IL18R1/BTK/PRKCB/WNT5A/TNFRSF11A/IL18/NOD2/S100A8/NLRP3/AGER	16
BP	GO:0045766	positive regulation of angiogenesis	19/715	208/18866	0.000371384	0.00664243	0.00531146	CYBB/C3AR1/ITGB2/HMOX1/C3/CHI3L1/ADAM12/CCL11/SERPINE1/HSPB6/C5AR1/SFRP2/SMOC2/GHRL/PRKCB/WNT5A/CCBE1/AGTR1/MIR27B	19
BP	GO:0050921	positive regulation of chemotaxis	15/715	144/18866	0.000379382	0.00676054	0.0054059	C3AR1/CCR1/NCKAP1L/AIF1/CSF1R/SERPINE1/C5AR1/SMOC2/WNT5A/EDN1/CCL21/THBS4/MSTN/RAC2/AGER	15
BP	GO:0002429	immune response-activating cell surface receptor signaling pathway	34/715	481/18866	0.000387968	0.00686307	0.00548789	C3AR1/FCGR3A/CR1/NCKAP1L/FCER1G/VAV1/SYK/HCK/FPR1/LILRB4/FYB1/CD209/PDE4B/PTPRC/FPR3/FCGR2A/CD300A/C5AR1/BTK/NFAM1/PRKCB/FCGR1A/IGHG1/MYO1G/THEMIS2/WAS/MNDA/ITK/MOG/FCGR2B/IGHG2/KLRK1/MUC16/PTPN22	34
BP	GO:0002757	immune response-activating signal transduction	34/715	481/18866	0.000387968	0.00686307	0.00548789	C3AR1/FCGR3A/CR1/NCKAP1L/FCER1G/VAV1/SYK/HCK/FPR1/LILRB4/FYB1/CD209/PDE4B/PTPRC/FPR3/FCGR2A/CD300A/C5AR1/BTK/NFAM1/PRKCB/FCGR1A/IGHG1/MYO1G/THEMIS2/WAS/MNDA/ITK/MOG/FCGR2B/IGHG2/KLRK1/MUC16/PTPN22	34
BP	GO:0070664	negative regulation of leukocyte proliferation	11/715	86/18866	0.000395061	0.00696313	0.0055679	VSIG4/HAVCR2/LILRB1/CD86/TYROBP/IDO1/CD300A/BTK/MNDA/FCGR2B/LST1	11
BP	GO:0002702	positive regulation of production of molecular mediator of immune response	12/715	100/18866	0.00039725	0.00697634	0.00557847	FCER1G/IL1R1/LILRB1/TFRC/PTPRC/SASH3/IL18R1/WNT5A/IL18/NOD2/NLRP3/PTPN22	12
BP	GO:0046942	carboxylic acid transport	27/715	350/18866	0.000400543	0.00697791	0.00557973	PLA2G2A/AKR1C1/SYK/ACE/PER2/FOLR2/ABCG2/FABP4/PLIN2/SLC7A7/AQP9/SLC6A1/SLC16A9/PLA2G4F/SLC6A13/TRPV1/TNFRSF11A/EDN1/TRPC4/SLC22A4/ABCC3/SLC6A6/EMB/SLC26A4/SLC11A1/SLC38A5/SLCO1A2	27
BP	GO:0051784	negative regulation of nuclear division	9/715	60/18866	0.000401426	0.00697791	0.00557973	CDC20/TRIP13/PTTG1/CENPF/LIF/BUB1B/CCNB1/BUB1/XRCC3	9
BP	GO:0002820	negative regulation of adaptive immune response	8/715	48/18866	0.000403098	0.00697791	0.00557973	CR1/HAVCR2/LILRB1/IL1RL1/PTPRC/JAK3/SAMSN1/FCGR2B	8
BP	GO:1900274	regulation of phospholipase C activity	8/715	48/18866	0.000403098	0.00697791	0.00557973	CD86/PDGFRA/KIT/C5AR1/GNA15/PTAFR/ITK/SELE	8
BP	GO:0046879	hormone secretion	25/715	314/18866	0.000407163	0.00702319	0.00561593	SPP1/ARNTL/ALOX5/PER2/C1QTNF1/KCNA5/VAMP8/CACNA1E/JAK2/BTK/GHRL/EDN1/LIF/AGTR1/CACNA2D2/ADIPOQ/SFRP1/TRPM4/INHA/NNAT/BMP8A/INHBA/SMPD3/ADRA2A/GIPR	25
BP	GO:0097242	amyloid-beta clearance	7/715	37/18866	0.000415823	0.00712188	0.00569484	ITGB2/MARCO/ITGAM/C3/MSR1/C5AR1/MME	7
BP	GO:1902100	negative regulation of metaphase/anaphase transition of cell cycle	7/715	37/18866	0.000415823	0.00712188	0.00569484	CDC20/TRIP13/CENPF/BUB1B/CCNB1/BUB1/XRCC3	7
BP	GO:0006956	complement activation	17/715	178/18866	0.000445427	0.00757538	0.00605748	VSIG4/C1QB/FCN3/C1QC/C3AR1/CR1/C1QA/C3/C2/C1R/C5AR1/MASP2/C7/IGHG1/C1S/IGHG2/CFP	17
BP	GO:0048771	tissue remodeling	17/715	178/18866	0.000445427	0.00757538	0.00605748	SPP1/SYK/ACE/IL20RA/TFRC/VDR/CSF1R/UBASH3B/TNFRSF11A/LIF/THBS4/TIMP1/IL18/SFRP1/RAC2/ACP5/AGER	17
BP	GO:1903305	regulation of regulated secretory pathway	16/715	162/18866	0.000447886	0.00759057	0.00606962	ITGB2/CD84/HMOX1/FCER1G/ITGAM/SYK/STXBP2/VAMP8/CD300A/SYT2/PRKCB/PTAFR/FCGR2B/VAMP1/RAC2/ADRA2A	16
BP	GO:0010965	regulation of mitotic sister chromatid separation	9/715	61/18866	0.000455325	0.00766306	0.00612759	CDC20/TRIP13/PTTG1/CENPE/CENPF/BUB1B/CCNB1/BUB1/XRCC3	9
BP	GO:0046888	negative regulation of hormone secretion	9/715	61/18866	0.000455325	0.00766306	0.00612759	GHRL/EDN1/LIF/ADIPOQ/SFRP1/INHA/BMP8A/INHBA/ADRA2A	9
BP	GO:0015849	organic acid transport	27/715	353/18866	0.000457412	0.00767155	0.00613437	PLA2G2A/AKR1C1/SYK/ACE/PER2/FOLR2/ABCG2/FABP4/PLIN2/SLC7A7/AQP9/SLC6A1/SLC16A9/PLA2G4F/SLC6A13/TRPV1/TNFRSF11A/EDN1/TRPC4/SLC22A4/ABCC3/SLC6A6/EMB/SLC26A4/SLC11A1/SLC38A5/SLCO1A2	27
BP	GO:0006801	superoxide metabolic process	10/715	74/18866	0.000460928	0.00770386	0.00616021	CYBB/ITGB2/NQO1/ITGAM/SYK/TYROBP/EDN1/FANCC/MIR27B/ACP5	10
BP	GO:0050864	regulation of B cell activation	18/715	195/18866	0.00046269	0.00770673	0.00616251	NCKAP1L/SYK/TYROBP/TFRC/PTPRC/SASH3/CD300A/BTK/SAMSN1/NFAM1/IGHG1/MNDA/FCGR2B/IGHG2/SFRP1/NOD2/INHA/INHBA	18
BP	GO:0002673	regulation of acute inflammatory response	8/715	49/18866	0.000465976	0.00773489	0.00618502	FCER1G/C3/OSMR/BTK/TNFRSF11A/FCGR2B/DNASE1/NLRP3	8
BP	GO:0051592	response to calcium ion	15/715	147/18866	0.000473153	0.00782721	0.00625884	ALOX5AP/AKR1C3/KCNIP2/JUN/CAPN3/FUS/SLC6A1/SYT2/PTGES/WNT5A/EDN1/CPNE4/PENK/TRPM2/GIPR	15
BP	GO:0007088	regulation of mitotic nuclear division	16/715	163/18866	0.000479607	0.00790699	0.00632264	EREG/MKI67/CDC20/ANLN/TRIP13/PTTG1/TGFA/CENPE/CENPF/EDN1/L3MBTL1/BUB1B/CCNB1/BUB1/SMPD3/XRCC3	16
BP	GO:0032418	lysosome localization	10/715	75/18866	0.000514108	0.00837703	0.0066985	CD84/HMOX1/FCER1G/SYK/STXBP2/VAMP8/KIT/CD300A/BTK/RAC2	10
BP	GO:0006869	lipid transport	29/715	393/18866	0.000514332	0.00837703	0.0066985	SPP1/PLA2G2A/PLTP/SERPINA5/AKR1C1/SYK/ACE/MSR1/FABP4/C1QTNF1/PLIN2/MTTP/AQP9/TNFAIP8L3/PLA2G4F/GHRL/TNFRSF11A/EDN1/ESYT3/ABCA10/ABCC3/AGTR1/XKR6/ADIPOQ/LCAT/SLCO1A2/MIR27B/INHBA/CHKA	29
BP	GO:0010518	positive regulation of phospholipase activity	9/715	62/18866	0.000515031	0.00837703	0.0066985	CD86/PDGFRA/KIT/C5AR1/GNA15/PTAFR/ITK/SELE/AGTR1	9
BP	GO:0030888	regulation of B cell proliferation	9/715	62/18866	0.000515031	0.00837703	0.0066985	NCKAP1L/TYROBP/TFRC/PTPRC/SASH3/CD300A/BTK/MNDA/FCGR2B	9
BP	GO:0051216	cartilage development	18/715	197/18866	0.000522734	0.00847389	0.00677595	WNT9A/COL11A1/CHI3L1/SFRP2/FRZB/GHRL/WNT5A/ROR2/BMP8B/EDN1/EFEMP1/COL1A1/CCN4/TIMP1/ZBTB16/COL11A2/BMP8A/SMPD3	18
BP	GO:0043506	regulation of JUN kinase activity	11/715	89/18866	0.00053231	0.00858317	0.00686333	SYK/SFRP2/WNT5A/ROR2/TNFRSF11A/EDN1/MAPK8IP3/SFRP1/FGD2/PTPN22/AGER	11
BP	GO:0030195	negative regulation of blood coagulation	8/715	50/18866	0.000536578	0.00858317	0.00686333	C1QTNF1/SERPINE1/PLAU/PDGFRA/UBASH3B/PLAUR/EDN1/GP1BA	8
BP	GO:0032760	positive regulation of tumor necrosis factor production	8/715	50/18866	0.000536578	0.00858317	0.00686333	CD14/FCER1G/TLR2/PTPRC/SASH3/JAK2/PTAFR/NOD2	8
BP	GO:0046850	regulation of bone remodeling	8/715	50/18866	0.000536578	0.00858317	0.00686333	SPP1/SYK/IL20RA/TFRC/CSF1R/UBASH3B/TNFRSF11A/SFRP1	8
BP	GO:0034612	response to tumor necrosis factor	25/715	320/18866	0.000538329	0.00858317	0.00686333	CD14/SYK/CCL2/CHI3L1/FABP4/CCL11/JAK2/HAS2/BIRC3/KRT18/TRPV1/TNFRSF11A/GGT7/EDN1/CCL21/COL1A1/SELE/TNFRSF8/ADIPOQ/TNFRSF25/SFRP1/MIR27B/TNFSF8/SMPD3/EDARADD	25
BP	GO:0019371	cyclooxygenase pathway	4/715	11/18866	0.000545481	0.00866867	0.0069317	PTGS1/AKR1C3/TBXAS1/PTGES	4
BP	GO:0007200	phospholipase C-activating G protein-coupled receptor signaling pathway	12/715	104/18866	0.00056982	0.00902587	0.00721733	C3AR1/FPR1/FPR3/C5AR1/GPR18/GNA15/EDN1/PLCE1/GPR65/GPR17/AGTR1/ADRA2A	12
BP	GO:0150146	cell junction disassembly	5/715	19/18866	0.000575638	0.00908833	0.00726727	C1QB/C1QC/C1QA/ITGAM/C3	5
BP	GO:0046635	positive regulation of alpha-beta T cell activation	9/715	63/18866	0.000581008	0.00914334	0.00731125	NCKAP1L/SYK/CD86/PTPRC/SASH3/ZBTB16/IL18/NLRP3/PTPN22	9
BP	GO:0070665	positive regulation of leukocyte proliferation	15/715	150/18866	0.000586074	0.00916369	0.00732753	NCKAP1L/HAVCR2/SYK/CD86/CD209/TFRC/AIF1/PTPRC/CSF1R/SASH3/JAK3/CORO1A/IL18/PTPN22/AGER	15
BP	GO:0070542	response to fatty acid	11/715	90/18866	0.000586083	0.00916369	0.00732753	SCD/AKR1C3/TLR2/PTAFR/EDN1/CCL21/ADIPOQ/CCNB1/SFRP1/GIPR/TNC	11
BP	GO:0043277	apoptotic cell clearance	8/715	51/18866	0.000615589	0.00947516	0.00757659	FCN3/MARCO/C3/CCL2/TYROBP/C2/XKR6/RAC2	8
BP	GO:0048146	positive regulation of fibroblast proliferation	8/715	51/18866	0.000615589	0.00947516	0.00757659	EREG/JUN/PDGFRA/FN1/NGFR/WNT5A/CCNA2/CCNB1	8
BP	GO:0071675	regulation of mononuclear cell migration	8/715	51/18866	0.000615589	0.00947516	0.00757659	C3AR1/CCR1/AIF1/CSF1R/SERPINE1/C5AR1/MSTN/AGER	8
BP	GO:1900047	negative regulation of hemostasis	8/715	51/18866	0.000615589	0.00947516	0.00757659	C1QTNF1/SERPINE1/PLAU/PDGFRA/UBASH3B/PLAUR/EDN1/GP1BA	8
BP	GO:0097305	response to alcohol	20/715	234/18866	0.000621202	0.00947516	0.00757659	CYBB/CD14/EIF4EBP1/NQO1/BLM/AKR1C3/SPI1/CDK1/CCL21/LRP8/MSTN/PENK/FOSL1/ADIPOQ/SFRP1/CA3/S100A8/GGH/INHBA/TNC	20
BP	GO:0002824	positive regulation of adaptive immune response based on somatic recombination of immune receptors built from immunoglobulin superfamily domains	12/715	105/18866	0.000621642	0.00947516	0.00757659	FCER1G/IL1R1/C3/AZGP1/TFRC/PTPRC/SASH3/IL18R1/BTK/SLC11A1/IL18/NLRP3	12
BP	GO:0045621	positive regulation of lymphocyte differentiation	12/715	105/18866	0.000621642	0.00947516	0.00757659	NCKAP1L/SYK/CD86/LILRB4/PTPRC/SASH3/BTK/VNN1/ZBTB16/IL18/LEF1/NLRP3	12
BP	GO:0048259	regulation of receptor-mediated endocytosis	12/715	105/18866	0.000621642	0.00947516	0.00757659	SYK/C3/SERPINE1/ANKRD13A/GSG1L/CCL21/SELE/SH3GL2/H1-1/SFRP4/MIR27B/LRRTM2	12
BP	GO:0051091	positive regulation of DNA-binding transcription factor activity	22/715	270/18866	0.000650986	0.00984068	0.00786887	ITGB2/S100A9/TLR2/TFRC/CAPN3/KIT/TRIM14/JAK2/IL18R1/BTK/NFAM1/PRKCB/WNT5A/TNFRSF11A/EDN1/LRP8/IL18/FOSL1/NOD2/S100A8/NLRP3/AGER	22
BP	GO:0046328	regulation of JNK cascade	17/715	184/18866	0.000651534	0.00984068	0.00786887	SYK/SH3RF2/GADD45G/SFRP2/WNT5A/ROR2/TNFRSF11A/EDN1/CCL21/MAPK8IP3/FCGR2B/PER1/SFRP1/FGD2/NOD2/PTPN22/AGER	17
BP	GO:0045453	bone resorption	9/715	64/18866	0.000653745	0.00984068	0.00786887	SPP1/SYK/IL20RA/TFRC/CSF1R/UBASH3B/TNFRSF11A/RAC2/ACP5	9
BP	GO:0051306	mitotic sister chromatid separation	9/715	64/18866	0.000653745	0.00984068	0.00786887	CDC20/TRIP13/PTTG1/CENPE/CENPF/BUB1B/CCNB1/BUB1/XRCC3	9
BP	GO:0050671	positive regulation of lymphocyte proliferation	14/715	136/18866	0.000661578	0.00992181	0.00793374	NCKAP1L/HAVCR2/SYK/CD86/CD209/TFRC/AIF1/PTPRC/SASH3/JAK3/CORO1A/IL18/PTPN22/AGER	14
BP	GO:0002221	pattern recognition receptor signaling pathway	18/715	201/18866	0.000663228	0.00992181	0.00793374	ITGB2/CD14/HAVCR2/TLR8/ITGAM/S100A9/TLR2/CTSB/PIK3AP1/CTSS/CD300A/TLR1/BIRC3/BTK/TLR7/NOD2/S100A8/PTPN22	18
BP	GO:0140353	lipid export from cell	7/715	40/18866	0.00068237	0.0101768	0.0081376	SPP1/C1QTNF1/GHRL/TNFRSF11A/EDN1/AGTR1/INHBA	7
BP	GO:0045839	negative regulation of mitotic nuclear division	8/715	52/18866	0.000703728	0.0104179	0.0083304	CDC20/TRIP13/PTTG1/CENPF/BUB1B/CCNB1/BUB1/XRCC3	8
BP	GO:1903557	positive regulation of tumor necrosis factor superfamily cytokine production	8/715	52/18866	0.000703728	0.0104179	0.0083304	CD14/FCER1G/TLR2/PTPRC/SASH3/JAK2/PTAFR/NOD2	8
BP	GO:0042310	vasoconstriction	10/715	78/18866	0.000704984	0.0104179	0.0083304	ACE/PER2/SMTNL2/KCNA5/CHRM3/PTAFR/EDN1/AGTR1/TRPM4/ADRA2A	10
BP	GO:0045582	positive regulation of T cell differentiation	11/715	92/18866	0.000707271	0.0104199	0.00833202	NCKAP1L/SYK/CD86/LILRB4/PTPRC/SASH3/VNN1/ZBTB16/IL18/LEF1/NLRP3	11
BP	GO:0032946	positive regulation of mononuclear cell proliferation	14/715	137/18866	0.000711809	0.0104466	0.00835334	NCKAP1L/HAVCR2/SYK/CD86/CD209/TFRC/AIF1/PTPRC/SASH3/JAK3/CORO1A/IL18/PTPN22/AGER	14
BP	GO:0055002	striated muscle cell development	16/715	169/18866	0.000713391	0.0104466	0.00835334	MYH6/KRT19/LOX/CAPN3/ALPK3/PDGFRA/CDK1/OBSCN/EDN1/TNNT1/DNER/MYH11/CACNA2D2/MYOZ1/CCNB1/NEB	16
BP	GO:0045471	response to ethanol	13/715	122/18866	0.0007356	0.0107393	0.00858744	CYBB/CD14/EIF4EBP1/NQO1/SPI1/CDK1/MSTN/PENK/ADIPOQ/CA3/S100A8/GGH/TNC	13
BP	GO:0002726	positive regulation of T cell cytokine production	5/715	20/18866	0.000743751	0.0108257	0.00865653	IL1R1/SASH3/IL18R1/IL18/NLRP3	5
BP	GO:0042113	B cell activation	25/715	328/18866	0.000769905	0.0111728	0.0089341	NCKAP1L/SYK/CD180/CD86/TYROBP/TFRC/PTPRC/SASH3/KIT/CD300A/BTK/JAK3/SAMSN1/NFAM1/PRKCB/IGHG1/MNDA/FCGR2B/LEF1/IGHG2/SFRP1/NOD2/INHA/INHBA/POU2F2	25
BP	GO:0002285	lymphocyte activation involved in immune response	17/715	187/18866	0.000782148	0.0113159	0.00904846	LCP1/HAVCR2/FCER1G/LILRB1/CD180/CD86/TFRC/PTPRC/APBB1IP/IL18R1/JAK3/CORO1A/FCGR2B/SLC11A1/IL18/LEF1/NLRP3	17
BP	GO:0001516	prostaglandin biosynthetic process	6/715	30/18866	0.000790534	0.0113159	0.00904846	PTGS1/AKR1C3/TBXAS1/PLA2G4F/PTGES/EDN1	6
BP	GO:0046457	prostanoid biosynthetic process	6/715	30/18866	0.000790534	0.0113159	0.00904846	PTGS1/AKR1C3/TBXAS1/PLA2G4F/PTGES/EDN1	6
BP	GO:0032490	detection of molecule of bacterial origin	4/715	12/18866	0.000793767	0.0113159	0.00904846	TLR2/TLR1/NOD2/SSC5D	4
BP	GO:0032494	response to peptidoglycan	4/715	12/18866	0.000793767	0.0113159	0.00904846	IRF5/C5AR1/NOD2/NLRP3	4
BP	GO:0043301	negative regulation of leukocyte degranulation	4/715	12/18866	0.000793767	0.0113159	0.00904846	CD84/HMOX1/CD300A/FCGR2B	4
BP	GO:0061756	leukocyte adhesion to vascular endothelial cell	8/715	53/18866	0.000801751	0.0113961	0.00911266	ITGB2/ALOX5/GCNT1/SELPLG/PTAFR/SLC39A8/CCL21/SELE	8
BP	GO:0048608	reproductive structure development	31/715	443/18866	0.000814015	0.0115366	0.00922501	SPP1/SERPINA5/MGST1/EREG/KRT19/AKR1C3/CTSB/VDR/SOCS3/PDGFRA/KIT/ETNK2/SFRP2/GHRL/ASPM/MME/WNT5A/ST14/ROR2/LIF/BASP1/MMP19/ADAM20/LEF1/FOSL1/DMC1/SFRP1/INHA/MSH4/INHBA/TNC	31
BP	GO:0042742	defense response to bacterium	26/715	348/18866	0.00081878	0.0115703	0.00925195	PLA2G2A/HAVCR2/FCER1G/SLPI/SYK/S100A9/TLR2/MPEG1/SERPINE1/C5AR1/RNASE6/IGHG1/IRF8/LYZ/GSDMB/SLC11A1/JCHAIN/IGHG2/CFP/NOD2/S100A8/SSC5D/KLRK1/NLRP3/TNFSF8/ACP5	26
BP	GO:1905818	regulation of chromosome separation	9/715	66/18866	0.000821559	0.0115759	0.00925637	CDC20/TRIP13/PTTG1/CENPE/CENPF/BUB1B/CCNB1/BUB1/XRCC3	9
BP	GO:0007281	germ cell development	22/715	275/18866	0.000830562	0.0116688	0.00933067	EREG/DPY19L2/KIT/DPY19L2P1/TRIP13/FSIP2/H1-9P/ASPM/SYCP3/POMZP3/FANCC/CCDC136/ZBTB16/CCDC63/KNL1/BNC1/HSPA2/DMC1/CCNB1/TTC21A/DNAH1/CABYR	22
BP	GO:0016053	organic acid biosynthetic process	27/715	368/18866	0.000861701	0.0120713	0.00965252	PTGS1/BCAT1/DHRS9/SCD/ALOX5AP/SYK/AKR1C3/ALOX5/PER2/SDSL/TBXAS1/CARNS1/HAS1/IDO1/HAS2/GADL1/CSAD/PLA2G4F/PTGES/GGT7/EDN1/KYNU/CBS/ADIPOQ/ACSM1/PSAT1/SMPD3	27
BP	GO:0032623	interleukin-2 production	8/715	54/18866	0.000910445	0.0127174	0.0101691	VSIG4/HAVCR2/FCER1G/CD86/PDE4B/PTPRC/SASH3/SLC11A1	8
BP	GO:0045123	cellular extravasation	9/715	67/18866	0.000917727	0.0127528	0.0101975	ITGB2/IL1R1/GCNT1/CCL2/SELPLG/PTAFR/CCL21/SELE/AGER	9
BP	GO:0006937	regulation of muscle contraction	16/715	173/18866	0.000918245	0.0127528	0.0101975	PDE4B/KIT/HSPB6/CHRM3/TNNI1/GHRL/SCN10A/PTAFR/EDN1/PLCE1/TNNT1/RNF207/MYBPH/TRPM4/ADRA2A/SSTR2	16
BP	GO:0052547	regulation of peptidase activity	32/715	466/18866	0.000924834	0.0128076	0.0102413	SERPINA3/SERPINA5/CR1/SPOCK1/WNT9A/SLPI/SYK/S100A9/C3/TIMP4/RARRES1/SERPINE1/ITIH5/FN1/JAK2/BIRC3/SFRP2/PTTG1/MMP9/RPS6KA1/NGFR/COL7A1/ITIH4/PLAUR/TIMP1/LEF1/TNFAIP8/PI15/S100A8/MIR27B/NLRP3/AGER	32
BP	GO:0098739	import across plasma membrane	15/715	157/18866	0.000941821	0.0129524	0.0103571	PER2/SLC12A8/FOLR2/KCNJ4/SLC6A1/KCNJ13/SLC6A13/TRPV1/SLC39A8/WNK3/SLC22A4/SLC6A6/SLC9C1/TRPM2/TRPM4	15
BP	GO:0061458	reproductive system development	31/715	447/18866	0.00094197	0.0129524	0.0103571	SPP1/SERPINA5/MGST1/EREG/KRT19/AKR1C3/CTSB/VDR/SOCS3/PDGFRA/KIT/ETNK2/SFRP2/GHRL/ASPM/MME/WNT5A/ST14/ROR2/LIF/BASP1/MMP19/ADAM20/LEF1/FOSL1/DMC1/SFRP1/INHA/MSH4/INHBA/TNC	31
BP	GO:0002821	positive regulation of adaptive immune response	12/715	110/18866	0.000943846	0.0129524	0.0103571	FCER1G/IL1R1/C3/AZGP1/TFRC/PTPRC/SASH3/IL18R1/BTK/SLC11A1/IL18/NLRP3	12
BP	GO:0033630	positive regulation of cell adhesion mediated by integrin	5/715	21/18866	0.000945976	0.0129524	0.0103571	NCKAP1L/SYK/SFRP2/LIF/CCL21	5
BP	GO:0003012	muscle system process	32/715	467/18866	0.000958098	0.0130814	0.0104602	HMOX1/MYH6/MYOT/SCN2B/KCNIP2/MIR208B/AIF1/PDE4B/KCNA5/KIT/HSPB6/CHRM3/TNNI1/GATA5/GHRL/LMCD1/TRPV1/SCN10A/PTAFR/SLN/EDN1/PLCE1/TNNT1/RNF207/MYH11/MSTN/MYOZ1/MYBPH/TRPM4/NEB/ADRA2A/SSTR2	32
BP	GO:0038094	Fc-gamma receptor signaling pathway	14/715	142/18866	0.00101407	0.0138067	0.0110402	FCGR3A/NCKAP1L/FCER1G/VAV1/SYK/HCK/PTPRC/FCGR2A/FCGR1A/IGHG1/MYO1G/WAS/FCGR2B/IGHG2	14
BP	GO:0001706	endoderm formation	8/715	55/18866	0.00103063	0.013993	0.0111891	ITGB2/COL11A1/FN1/LAMB3/MMP9/COL5A2/COL7A1/INHBA	8
BP	GO:0061448	connective tissue development	21/715	262/18866	0.00105386	0.0142683	0.0114093	WNT9A/COL11A1/CHI3L1/LOX/SFRP2/EGR1/FRZB/GHRL/WNT5A/ROR2/BMP8B/EDN1/EFEMP1/COL1A1/CCN4/TIMP1/ZBTB16/COL11A2/TRPM4/BMP8A/SMPD3	21
BP	GO:0002823	negative regulation of adaptive immune response based on somatic recombination of immune receptors built from immunoglobulin superfamily domains	7/715	43/18866	0.00106901	0.014393	0.011509	CR1/HAVCR2/LILRB1/IL1RL1/PTPRC/JAK3/FCGR2B	7
BP	GO:0045124	regulation of bone resorption	7/715	43/18866	0.00106901	0.014393	0.011509	SPP1/SYK/IL20RA/TFRC/CSF1R/UBASH3B/TNFRSF11A	7
BP	GO:0050777	negative regulation of immune response	15/715	159/18866	0.00107198	0.014393	0.011509	VSIG4/CD84/HMOX1/SAMHD1/CR1/HAVCR2/LILRB1/IL1RL1/PTPRC/CD300A/JAK3/SAMSN1/GPR17/FCGR2B/COL3A1	15
BP	GO:0016064	immunoglobulin mediated immune response	19/715	227/18866	0.001079	0.0144472	0.0115524	C1QB/C1QC/CR1/C1QA/FCER1G/TLR8/C3/TFRC/C2/PTPRC/C1R/BTK/MASP2/C7/IGHG1/C1S/FCGR2B/IGHG2/POU2F2	19
BP	GO:0042100	B cell proliferation	11/715	97/18866	0.00110381	0.0147387	0.0117854	NCKAP1L/CD180/TYROBP/TFRC/PTPRC/SASH3/CD300A/BTK/MNDA/FCGR2B/LEF1	11
BP	GO:0032493	response to bacterial lipoprotein	4/715	13/18866	0.00111233	0.0148117	0.0118439	CD14/TLR2/TLR1/SSC5D	4
BP	GO:0002724	regulation of T cell cytokine production	6/715	32/18866	0.00113127	0.0149816	0.0119797	IL1R1/SASH3/IL18R1/IL18/TRPM4/NLRP3	6
BP	GO:0071295	cellular response to vitamin	6/715	32/18866	0.00113127	0.0149816	0.0119797	FOLR2/VDR/COL1A1/PENK/SFRP1/TNC	6
BP	GO:0042698	ovulation cycle	9/715	69/18866	0.00113748	0.0150228	0.0120126	EREG/TIMP4/HAS1/PDGFRA/HAS2/EGR1/MMP19/MSTN/INHBA	9
BP	GO:0048145	regulation of fibroblast proliferation	10/715	83/18866	0.00115066	0.0151145	0.012086	EREG/JUN/PDGFRA/FN1/CD300A/NGFR/WNT5A/CCNA2/CCNB1/SFRP1	10
BP	GO:0071277	cellular response to calcium ion	10/715	83/18866	0.00115066	0.0151145	0.012086	ALOX5AP/AKR1C3/JUN/CAPN3/FUS/SYT2/WNT5A/EDN1/CPNE4/TRPM2	10
BP	GO:0106106	cold-induced thermogenesis	14/715	144/18866	0.00116202	0.0151557	0.0121189	SCD/G0S2/SYK/ARNTL/PER2/FABP4/GADD45G/JAK2/IL18R1/GHRL/MFAP2/SLN/IL18/ADIPOQ	14
BP	GO:0120161	regulation of cold-induced thermogenesis	14/715	144/18866	0.00116202	0.0151557	0.0121189	SCD/G0S2/SYK/ARNTL/PER2/FABP4/GADD45G/JAK2/IL18R1/GHRL/MFAP2/SLN/IL18/ADIPOQ	14
BP	GO:0030071	regulation of mitotic metaphase/anaphase transition	8/715	56/18866	0.00116318	0.0151557	0.0121189	CDC20/TRIP13/CENPE/CENPF/BUB1B/CCNB1/BUB1/XRCC3	8
BP	GO:0032928	regulation of superoxide anion generation	5/715	22/18866	0.00118637	0.0154165	0.0123274	ITGB2/ITGAM/SYK/TYROBP/ACP5	5
BP	GO:0052548	regulation of endopeptidase activity	30/715	434/18866	0.00118976	0.0154192	0.0123296	SERPINA3/SERPINA5/CR1/SPOCK1/WNT9A/SLPI/SYK/S100A9/C3/TIMP4/RARRES1/SERPINE1/ITIH5/JAK2/BIRC3/SFRP2/PTTG1/MMP9/RPS6KA1/NGFR/COL7A1/ITIH4/PLAUR/TIMP1/LEF1/TNFAIP8/S100A8/MIR27B/NLRP3/AGER	30
BP	GO:0001913	T cell mediated cytotoxicity	7/715	44/18866	0.00123033	0.015818	0.0126485	LILRB1/CTSC/AZGP1/PTPRC/PRF1/FCGR2B/AGER	7
BP	GO:0031670	cellular response to nutrient	7/715	44/18866	0.00123033	0.015818	0.0126485	HMOX1/FOLR2/VDR/COL1A1/PENK/SFRP1/TNC	7
BP	GO:0085029	extracellular matrix assembly	7/715	44/18866	0.00123033	0.015818	0.0126485	PHLDB2/LOX/HAS1/LAMB3/HAS2/MYH11/SMPD3	7
BP	GO:0002431	Fc receptor mediated stimulatory signaling pathway	14/715	145/18866	0.00124253	0.0158927	0.0127082	FCGR3A/NCKAP1L/FCER1G/VAV1/SYK/HCK/PTPRC/FCGR2A/FCGR1A/IGHG1/MYO1G/WAS/FCGR2B/IGHG2	14
BP	GO:0051897	positive regulation of protein kinase B signaling	16/715	178/18866	0.00124269	0.0158927	0.0127082	EREG/VAV1/AKR1C3/PIK3AP1/CHI3L1/CD86/FGF7/C1QTNF1/PDGFRA/KIT/TGFA/TNFAIP8L3/CCL21/PIK3R5/IL18/RAC2	16
BP	GO:0051090	regulation of DNA-binding transcription factor activity	31/715	455/18866	0.00125154	0.0159638	0.012765	ITGB2/HMOX1/HAVCR2/SYK/S100A9/HCK/TLR2/TFRC/JUN/CAPN3/KIT/TRIM14/JAK2/TMIGD3/IL18R1/BTK/NFAM1/PRKCB/WNT5A/TNFRSF11A/EDN1/LRP8/IL18/FOSL1/NOD2/SFRP4/HES6/S100A8/SFRP5/NLRP3/AGER	31
BP	GO:0019724	B cell mediated immunity	19/715	230/18866	0.00125947	0.0160225	0.012812	C1QB/C1QC/CR1/C1QA/FCER1G/TLR8/C3/TFRC/C2/PTPRC/C1R/BTK/MASP2/C7/IGHG1/C1S/FCGR2B/IGHG2/POU2F2	19
BP	GO:0048144	fibroblast proliferation	10/715	84/18866	0.00126276	0.0160225	0.012812	EREG/JUN/PDGFRA/FN1/CD300A/NGFR/WNT5A/CCNA2/CCNB1/SFRP1	10
BP	GO:0019882	antigen processing and presentation	19/715	232/18866	0.00139357	0.0175992	0.0140728	CYBB/CD68/IFI30/FCER1G/ACE/AZGP1/CTSS/CD209/VAMP8/CD8A/FCGR1A/MARCHF1/CENPE/CCL21/WAS/FCGR2B/SLC11A1/SH3GL2/NOD2	19
BP	GO:0031623	receptor internalization	12/715	115/18866	0.00139441	0.0175992	0.0140728	ITGB2/FCER1G/LILRB1/SYK/TFRC/ACKR3/ANKRD13A/GSG1L/SELE/SH3GL2/SFRP4/LRRTM2	12
BP	GO:0033627	cell adhesion mediated by integrin	9/715	71/18866	0.00139792	0.0175992	0.0140728	ITGB2/NCKAP1L/SYK/SERPINE1/PLAU/SFRP2/LIF/CCL21/COL16A1	9
BP	GO:0045214	sarcomere organization	7/715	45/18866	0.00141009	0.0177065	0.0141586	MYH6/KRT19/CAPN3/OBSCN/EDN1/TNNT1/MYOZ1	7
BP	GO:0007091	metaphase/anaphase transition of mitotic cell cycle	8/715	58/18866	0.0014689	0.018246	0.01459	CDC20/TRIP13/CENPE/CENPF/BUB1B/CCNB1/BUB1/XRCC3	8
BP	GO:0043551	regulation of phosphatidylinositol 3-kinase activity	8/715	58/18866	0.0014689	0.018246	0.01459	SOCS3/PDGFRA/KIT/TNFAIP8L3/CISH/CCL21/PIK3R5/NOD2	8
BP	GO:1902099	regulation of metaphase/anaphase transition of cell cycle	8/715	58/18866	0.0014689	0.018246	0.01459	CDC20/TRIP13/CENPE/CENPF/BUB1B/CCNB1/BUB1/XRCC3	8
BP	GO:0035743	CD4-positive, alpha-beta T cell cytokine production	5/715	23/18866	0.00146912	0.018246	0.01459	IL1R1/IL18R1/IL31RA/IL18/NLRP3	5
BP	GO:0010876	lipid localization	30/715	440/18866	0.00147188	0.018246	0.01459	SPP1/PLA2G2A/PLTP/SERPINA5/AKR1C1/SYK/ACE/C3/MSR1/FABP4/C1QTNF1/PLIN2/MTTP/AQP9/TNFAIP8L3/PLA2G4F/GHRL/TNFRSF11A/EDN1/ESYT3/ABCA10/ABCC3/AGTR1/XKR6/ADIPOQ/LCAT/SLCO1A2/MIR27B/INHBA/CHKA	30
BP	GO:0001771	immunological synapse formation	4/715	14/18866	0.00151085	0.018574	0.0148522	HAVCR2/DOCK2/PRF1/CCL21	4
BP	GO:0070486	leukocyte aggregation	4/715	14/18866	0.00151085	0.018574	0.0148522	S100A9/HAS2/S100A8/RAC2	4
BP	GO:0072216	positive regulation of metanephros development	4/715	14/18866	0.00151085	0.018574	0.0148522	EGR1/LIF/BASP1/ADIPOQ	4
BP	GO:0097756	negative regulation of blood vessel diameter	10/715	86/18866	0.00151366	0.018574	0.0148522	ACE/PER2/SMTNL2/KCNA5/CHRM3/PTAFR/EDN1/AGTR1/TRPM4/ADRA2A	10
BP	GO:0033047	regulation of mitotic sister chromatid segregation	9/715	72/18866	0.00154502	0.0188633	0.0150836	CDC20/TRIP13/PTTG1/CENPE/CENPF/BUB1B/CCNB1/BUB1/XRCC3	9
BP	GO:0050663	cytokine secretion	9/715	72/18866	0.00154502	0.0188633	0.0150836	CD14/TLR8/SYK/TLR2/TLR1/CCN4/FCGR2B/NOD2/NLRP3	9
BP	GO:0007093	mitotic cell cycle checkpoint	15/715	166/18866	0.00165325	0.0200835	0.0160593	WNT9A/BLM/NABP1/CDC20/TRIP13/CDK1/TOP2A/CENPF/BRSK1/BUB1B/MRNIP/CCNB1/BUB1/EME2/XRCC3	15
BP	GO:1903531	negative regulation of secretion by cell	15/715	166/18866	0.00165325	0.0200835	0.0160593	CD84/HMOX1/LILRB1/VAMP8/CD300A/GHRL/EDN1/LIF/FCGR2B/ADIPOQ/SFRP1/INHA/BMP8A/INHBA/ADRA2A	15
BP	GO:0055001	muscle cell development	16/715	183/18866	0.00165902	0.0201032	0.0160751	MYH6/KRT19/LOX/CAPN3/ALPK3/PDGFRA/CDK1/OBSCN/EDN1/TNNT1/DNER/MYH11/CACNA2D2/MYOZ1/CCNB1/NEB	16
BP	GO:0051321	meiotic cell cycle	20/715	254/18866	0.00169696	0.0205116	0.0164016	EREG/CDC20/TRIP13/PTTG1/TOP2A/DUSP13/ASPM/WNT5A/SYCP3/LIF/BTBD18/TDRD9/HSPA2/BUB1B/DMC1/BUB1/SHOC1/CKS2/MSH4/EME2	20
BP	GO:0010517	regulation of phospholipase activity	9/715	73/18866	0.0017043	0.0205491	0.0164316	CD86/PDGFRA/KIT/C5AR1/GNA15/PTAFR/ITK/SELE/AGTR1	9
BP	GO:0031099	regeneration	17/715	201/18866	0.00172783	0.0207812	0.0166172	SPP1/HMOX1/LCP1/NNMT/JUN/CAPN3/JAK2/C5AR1/CDK1/CCNA2/MAPK8IP3/MSTN/MYOZ1/OMG/CCNB1/LGR6/TNC	17
BP	GO:0046394	carboxylic acid biosynthetic process	26/715	367/18866	0.00174989	0.0209944	0.0167877	PTGS1/BCAT1/DHRS9/SCD/ALOX5AP/SYK/AKR1C3/ALOX5/PER2/SDSL/TBXAS1/CARNS1/HAS1/IDO1/HAS2/GADL1/PLA2G4F/PTGES/GGT7/EDN1/KYNU/CBS/ADIPOQ/ACSM1/PSAT1/SMPD3	26
BP	GO:0038061	NIK/NF-kappaB signaling	16/715	184/18866	0.00175498	0.0210034	0.0167949	CD14/HAVCR2/TLR2/CHI3L1/CD86/BIRC3/IL18R1/EDN1/TLR7/IL18/NOD2/MIR27B/NLRP3/PTPN22/EDARADD/AGER	16
BP	GO:0002438	acute inflammatory response to antigenic stimulus	5/715	24/18866	0.00179849	0.0214184	0.0171267	FCER1G/C3/BTK/IL31RA/FCGR2B	5
BP	GO:1903306	negative regulation of regulated secretory pathway	5/715	24/18866	0.00179849	0.0214184	0.0171267	CD84/HMOX1/CD300A/FCGR2B/ADRA2A	5
BP	GO:1901570	fatty acid derivative biosynthetic process	11/715	103/18866	0.00180484	0.0214409	0.0171447	PTGS1/SCD/ALOX5AP/SYK/AKR1C3/ALOX5/TBXAS1/PLA2G4F/PTGES/GGT7/EDN1	11
BP	GO:0006953	acute-phase response	7/715	47/18866	0.00183063	0.0214409	0.0171447	SERPINA3/CD163/F8/FN1/TRPV1/ITIH4/TNFRSF11A	7
BP	GO:0030261	chromosome condensation	7/715	47/18866	0.00183063	0.0214409	0.0171447	CDK1/TOP2A/H1-9P/H1-5/NCAPG/H1-1/CCNB1	7
BP	GO:0045933	positive regulation of muscle contraction	7/715	47/18866	0.00183063	0.0214409	0.0171447	KIT/CHRM3/GHRL/PTAFR/EDN1/RNF207/TRPM4	7
BP	GO:0046638	positive regulation of alpha-beta T cell differentiation	7/715	47/18866	0.00183063	0.0214409	0.0171447	NCKAP1L/SYK/CD86/SASH3/ZBTB16/IL18/NLRP3	7
BP	GO:0044784	metaphase/anaphase transition of cell cycle	8/715	60/18866	0.00183512	0.0214409	0.0171447	CDC20/TRIP13/CENPE/CENPF/BUB1B/CCNB1/BUB1/XRCC3	8
BP	GO:0061098	positive regulation of protein tyrosine kinase activity	8/715	60/18866	0.00183512	0.0214409	0.0171447	EREG/ACE/CSF1R/TGFA/GHRL/FCGR1A/LRP8/ADRA2A	8
BP	GO:0032735	positive regulation of interleukin-12 production	6/715	35/18866	0.0018402	0.0214409	0.0171447	SYK/TLR2/IRF5/IDO1/IRF8/AGER	6
BP	GO:0070670	response to interleukin-4	6/715	35/18866	0.0018402	0.0214409	0.0171447	CCL11/JAK3/IL2RG/CORO1A/LEF1/SHPK	6
BP	GO:0007127	meiosis I	12/715	119/18866	0.00187137	0.0217269	0.0173734	TRIP13/PTTG1/TOP2A/SYCP3/BTBD18/TDRD9/HSPA2/DMC1/SHOC1/CKS2/MSH4/EME2	12
BP	GO:0050853	B cell receptor signaling pathway	13/715	135/18866	0.0018737	0.0217269	0.0173734	NCKAP1L/SYK/PTPRC/CD300A/BTK/NFAM1/PRKCB/IGHG1/MNDA/ITK/FCGR2B/IGHG2/PTPN22	13
BP	GO:0002864	regulation of acute inflammatory response to antigenic stimulus	4/715	15/18866	0.00199892	0.0230137	0.0184024	FCER1G/C3/BTK/FCGR2B	4
BP	GO:0030852	regulation of granulocyte differentiation	4/715	15/18866	0.00199892	0.0230137	0.0184024	C1QC/EVI2B/LEF1/ADIPOQ	4
BP	GO:0060026	convergent extension	4/715	15/18866	0.00199892	0.0230137	0.0184024	SFRP2/FRZB/WNT5A/SFRP1	4
BP	GO:0034765	regulation of ion transmembrane transport	32/715	489/18866	0.00200685	0.0230502	0.0184316	CYBB/SCN2B/PER2/TMEM37/CCL2/CTSS/KCNIP2/DHRS7C/KCNJ4/PDE4B/EPHB2/CAPN3/KCNA5/CACNA1E/CHRM3/KCNIP1/MMP9/UBASH3B/GSG1L/KCNJ13/KCNC4/SCN10A/PTAFR/SLN/CORO1A/CLIC6/RNF207/WNK3/CACNA2D2/HSPA2/LRRC55/ADRA2A	32
BP	GO:0031343	positive regulation of cell killing	8/715	61/18866	0.0020434	0.0234145	0.0187229	ITGAM/VAV1/SYK/AZGP1/TYROBP/PTPRC/PRF1/KLRK1	8
BP	GO:0017157	regulation of exocytosis	18/715	222/18866	0.00205394	0.0234798	0.0187751	ITGB2/CD84/HMOX1/FCER1G/ITGAM/SEPTIN4/SYK/STXBP2/VAMP8/CD300A/SYT2/PRKCB/PTAFR/FCGR2B/VAMP1/SMPD3/RAC2/ADRA2A	18
BP	GO:0032602	chemokine production	9/715	75/18866	0.00206223	0.0235191	0.0188065	HAVCR2/SYK/S100A9/TLR2/TLR7/IL18/ADIPOQ/S100A8/AGER	9
BP	GO:0033628	regulation of cell adhesion mediated by integrin	7/715	48/18866	0.00207435	0.0236018	0.0188726	NCKAP1L/SYK/SERPINE1/PLAU/SFRP2/LIF/CCL21	7
BP	GO:1902106	negative regulation of leukocyte differentiation	11/715	105/18866	0.00210647	0.0239111	0.01912	C1QC/LILRB1/LILRB4/UBASH3B/JAK3/LILRB3/FCGR2B/ADIPOQ/SFRP1/INHA/INHBA	11
BP	GO:0010543	regulation of platelet activation	6/715	36/18866	0.00213855	0.0242186	0.0193658	PLEK/FCER1G/SYK/C1QTNF1/PDGFRA/UBASH3B	6
BP	GO:0038093	Fc receptor signaling pathway	19/715	241/18866	0.00215737	0.0243747	0.0194907	FCGR3A/NCKAP1L/FCER1G/VAV1/SYK/HCK/PTPRC/JUN/FCGR2A/KIT/BTK/FCGR1A/IGHG1/MYO1G/WAS/ITK/FCGR2B/IGHG2/CD200R1	19
BP	GO:0034162	toll-like receptor 9 signaling pathway	5/715	25/18866	0.00217885	0.0245032	0.0195934	HAVCR2/TLR8/PIK3AP1/TLR7/PTPN22	5
BP	GO:0046697	decidualization	5/715	25/18866	0.00217885	0.0245032	0.0195934	SPP1/CTSB/VDR/GHRL/LIF	5
BP	GO:0043491	protein kinase B signaling	21/715	278/18866	0.00218832	0.0245528	0.019633	EREG/VAV1/AKR1C3/CCL2/PIK3AP1/CHI3L1/LOX/CD86/FGF7/C1QTNF1/PDGFRA/KIT/TGFA/TNFAIP8L3/CCL21/PIK3R5/MSTN/IL18/SFRP5/SMPD3/RAC2	21
BP	GO:0002262	myeloid cell homeostasis	14/715	154/18866	0.00220059	0.0246334	0.0196975	HMOX1/NCKAP1L/FCER1G/IKZF1/PDE4B/SPI1/KIT/JAK2/JAK3/FANCC/ALAS2/INHA/MPIG6B/INHBA	14
BP	GO:0071356	cellular response to tumor necrosis factor	22/715	297/18866	0.00222045	0.0247984	0.0198294	SYK/CCL2/CHI3L1/FABP4/CCL11/JAK2/HAS2/BIRC3/KRT18/TRPV1/TNFRSF11A/EDN1/CCL21/COL1A1/TNFRSF8/ADIPOQ/TNFRSF25/SFRP1/MIR27B/TNFSF8/SMPD3/EDARADD	22
BP	GO:0060193	positive regulation of lipase activity	9/715	76/18866	0.00226237	0.0251704	0.0201269	CD86/PDGFRA/KIT/C5AR1/GNA15/PTAFR/ITK/SELE/AGTR1	9
BP	GO:0070527	platelet aggregation	8/715	62/18866	0.00226982	0.0251704	0.0201269	PLEK/SYK/C1QTNF1/PDGFRA/FN1/UBASH3B/TSPAN32/GP1BA	8
BP	GO:2000379	positive regulation of reactive oxygen species metabolic process	11/715	106/18866	0.00227195	0.0251704	0.0201269	ITGB2/ITGAM/SYK/AKR1C3/TYROBP/AIF1/JAK2/TRPV1/EDN1/AGTR1/KLRK1	11
BP	GO:0050808	synapse organization	29/715	433/18866	0.00227956	0.0251704	0.0201269	C1QB/C1QC/C1QA/ITGAM/MYOT/TLR2/LRRN3/C3/LRRTM3/EPHB2/SEZ6L/IL10RA/PTPRO/CDC20/C5AR1/SLC6A1/GHRL/WNT5A/WASF1/DNER/LRP8/CACNA2D2/KIF1A/FCGR2B/GABRB3/LRRTM2/IGSF9B/ARHGAP33/TNC	29
BP	GO:0046330	positive regulation of JNK cascade	13/715	138/18866	0.00227972	0.0251704	0.0201269	SYK/SH3RF2/GADD45G/WNT5A/ROR2/TNFRSF11A/EDN1/CCL21/MAPK8IP3/FCGR2B/FGD2/NOD2/AGER	13
BP	GO:0006690	icosanoid metabolic process	12/715	122/18866	0.00231074	0.0254549	0.0203544	PTGS1/ALOX5AP/AKR1C1/SYK/AKR1C3/TLR2/ALOX5/TBXAS1/PLA2G4F/PTGES/GGT7/EDN1	12
BP	GO:0046849	bone remodeling	10/715	91/18866	0.00232106	0.0255106	0.0203989	SPP1/SYK/IL20RA/TFRC/CSF1R/UBASH3B/TNFRSF11A/SFRP1/RAC2/ACP5	10
BP	GO:0002455	humoral immune response mediated by circulating immunoglobulin	14/715	155/18866	0.00233714	0.0255139	0.0204016	C1QB/C1QC/CR1/C1QA/C3/C2/PTPRC/C1R/MASP2/C7/IGHG1/C1S/FCGR2B/IGHG2	14
BP	GO:0002686	negative regulation of leukocyte migration	7/715	49/18866	0.00234241	0.0255139	0.0204016	HMOX1/CCL2/CD300A/GPR18/CCL21/KLRK1/CD200R1	7
BP	GO:0006692	prostanoid metabolic process	7/715	49/18866	0.00234241	0.0255139	0.0204016	PTGS1/AKR1C1/AKR1C3/TBXAS1/PLA2G4F/PTGES/EDN1	7
BP	GO:0006693	prostaglandin metabolic process	7/715	49/18866	0.00234241	0.0255139	0.0204016	PTGS1/AKR1C1/AKR1C3/TBXAS1/PLA2G4F/PTGES/EDN1	7
BP	GO:0002433	immune response-regulating cell surface receptor signaling pathway involved in phagocytosis	13/715	139/18866	0.00243012	0.0262705	0.0210066	FCGR3A/NCKAP1L/VAV1/SYK/HCK/PTPRC/FCGR2A/FCGR1A/IGHG1/MYO1G/WAS/FCGR2B/IGHG2	13
BP	GO:0038096	Fc-gamma receptor signaling pathway involved in phagocytosis	13/715	139/18866	0.00243012	0.0262705	0.0210066	FCGR3A/NCKAP1L/VAV1/SYK/HCK/PTPRC/FCGR2A/FCGR1A/IGHG1/MYO1G/WAS/FCGR2B/IGHG2	13
BP	GO:0006575	cellular modified amino acid metabolic process	16/715	190/18866	0.00243355	0.0262705	0.0210066	PLA2G2A/GNMT/CTSB/FOLR2/CARNS1/CHDH/PLA2G4F/PTDSS1/GGT7/VNN1/VNN2/SLC22A4/CHAC2/CRYM/SERINC2/GGH	16
BP	GO:0051048	negative regulation of secretion	16/715	190/18866	0.00243355	0.0262705	0.0210066	CD84/HMOX1/LILRB1/VAMP8/CD300A/GHRL/EDN1/LIF/WNK3/FCGR2B/ADIPOQ/SFRP1/INHA/BMP8A/INHBA/ADRA2A	16
BP	GO:0030212	hyaluronan metabolic process	6/715	37/18866	0.00247198	0.0265082	0.0211966	LYVE1/HAS1/ITIH5/HAS2/ITIH4/SMPD3	6
BP	GO:0045730	respiratory burst	6/715	37/18866	0.00247198	0.0265082	0.0211966	CYBB/HCK/SLC11A1/JCHAIN/CD52/RAC2	6
BP	GO:0090322	regulation of superoxide metabolic process	6/715	37/18866	0.00247198	0.0265082	0.0211966	ITGB2/ITGAM/SYK/TYROBP/MIR27B/ACP5	6
BP	GO:0015812	gamma-aminobutyric acid transport	4/715	16/18866	0.002586	0.0276697	0.0221254	SLC6A1/SLC6A13/TRPC4/SLC6A6	4
BP	GO:0043501	skeletal muscle adaptation	5/715	26/18866	0.00261459	0.0278817	0.0222949	MIR208B/TNNI1/TNNT1/MSTN/MYOZ1	5
BP	GO:0007162	negative regulation of cell adhesion	22/715	301/18866	0.00261732	0.0278817	0.0222949	VSIG4/SPOCK1/HAVCR2/PHLDB2/LILRB1/CD86/IDO1/C1QTNF1/PTPRC/SERPINE1/PTPRO/CD300A/JAK2/UBASH3B/JAK3/CCL21/COL1A1/FCGR2B/ADIPOQ/DAB1/PTPN22/TNC	22
BP	GO:0002711	positive regulation of T cell mediated immunity	7/715	50/18866	0.00263639	0.0280232	0.0224081	IL1R1/AZGP1/PTPRC/SASH3/IL18R1/IL18/NLRP3	7
BP	GO:0061982	meiosis I cell cycle process	12/715	124/18866	0.00264789	0.0280838	0.0224566	TRIP13/PTTG1/TOP2A/SYCP3/BTBD18/TDRD9/HSPA2/DMC1/SHOC1/CKS2/MSH4/EME2	12
BP	GO:0072511	divalent inorganic cation transport	31/715	478/18866	0.00268121	0.0283751	0.0226895	CCR1/CD84/LILRB1/TMEM37/CCL2/DHRS7C/VDR/PDE4B/PTPRC/CAPN3/CACNA1E/UBASH3B/PRKCB/TRPV1/SLN/TRPC4/SLC39A8/CCL21/ATP7B/CORO1A/WNK3/CACNA2D2/SLC11A1/PKD1L1/CD33/CDH23/HSPA2/TRPM2/TRPM4/PKDREJ/ADRA2A	31
BP	GO:0051047	positive regulation of secretion	24/715	340/18866	0.00270409	0.0285549	0.0228333	SPP1/ITGB2/CD14/FCER1G/ITGAM/SYK/TLR2/C1QTNF1/VAMP8/JAK2/SLC6A1/GHRL/TRPV1/PTAFR/TNFRSF11A/EDN1/CD33/TRPM4/S100A8/INHA/NNAT/INHBA/SMPD3/GIPR	24
BP	GO:0061097	regulation of protein tyrosine kinase activity	10/715	93/18866	0.00272781	0.0287428	0.0229835	EREG/ACE/PTPRC/CSF1R/TGFA/GHRL/GPRC5A/FCGR1A/LRP8/ADRA2A	10
BP	GO:0030100	regulation of endocytosis	17/715	210/18866	0.00274235	0.0288334	0.0230559	CD14/NCKAP1L/LILRB1/SYK/C3/SERPINE1/ANKRD13A/CD300A/GSG1L/WNT5A/CCL21/SELE/SH3GL2/H1-1/SFRP4/MIR27B/LRRTM2	17
BP	GO:0046637	regulation of alpha-beta T cell differentiation	8/715	64/18866	0.00278143	0.0291179	0.0232834	NCKAP1L/SYK/CD86/SASH3/JAK3/ZBTB16/IL18/NLRP3	8
BP	GO:0046686	response to cadmium ion	8/715	64/18866	0.00278143	0.0291179	0.0232834	CYBB/HMOX1/AKR1C3/MT1X/JUN/KIT/MMP9/CDK1	8
BP	GO:0071276	cellular response to cadmium ion	6/715	38/18866	0.002843	0.0296983	0.0237475	CYBB/HMOX1/AKR1C3/MT1X/JUN/MMP9	6
BP	GO:1905954	positive regulation of lipid localization	10/715	94/18866	0.00295153	0.0307657	0.0246011	SPP1/PLTP/C3/MSR1/C1QTNF1/PLIN2/GHRL/TNFRSF11A/EDN1/ADIPOQ	10
BP	GO:0140014	mitotic nuclear division	21/715	286/18866	0.00306556	0.0318858	0.0254967	EREG/MKI67/CDC20/ANLN/KIF14/TRIP13/PTTG1/TGFA/CDK1/PRKCB/CENPE/CENPF/EDN1/TPX2/NCAPG/L3MBTL1/BUB1B/CCNB1/BUB1/SMPD3/XRCC3	21
BP	GO:0048511	rhythmic process	22/715	305/18866	0.00307251	0.0318896	0.0254998	PER3/EREG/ARNTL/PER2/TIMP4/HAS1/SERPINE1/JUN/NAMPT/PDGFRA/HAS2/CDK1/EGR1/NGFR/TOP2A/GHRL/TNFRSF11A/MMP19/MSTN/PER1/ADIPOQ/INHBA	22
BP	GO:0001556	oocyte maturation	5/715	27/18866	0.00311015	0.0320595	0.0256356	EREG/TRIP13/BNC1/DMC1/CCNB1	5
BP	GO:0036037	CD8-positive, alpha-beta T cell activation	5/715	27/18866	0.00311015	0.0320595	0.0256356	NCKAP1L/LILRB1/GPR18/TNFSF8/PTPN22	5
BP	GO:1900120	regulation of receptor binding	5/715	27/18866	0.00311015	0.0320595	0.0256356	LOX/MMP9/LEF1/ADIPOQ/MIR27B	5
BP	GO:0045598	regulation of fat cell differentiation	13/715	143/18866	0.00311533	0.0320595	0.0256356	ARNTL/ALOX5/GNB3/SFRP2/FRZB/WNT5A/CCN4/ZBTB16/PTPRQ/ADIPOQ/SFRP1/TRPM4/MIR27B	13
BP	GO:0007286	spermatid development	14/715	160/18866	0.003129	0.0321319	0.0256935	DPY19L2/KIT/DPY19L2P1/TRIP13/FSIP2/SYCP3/CCDC136/CCDC63/KNL1/HSPA2/DMC1/TTC21A/DNAH1/CABYR	14
BP	GO:0007254	JNK cascade	17/715	213/18866	0.00317484	0.0325337	0.0260148	SYK/SH3RF2/GADD45G/SFRP2/WNT5A/ROR2/TNFRSF11A/EDN1/CCL21/MAPK8IP3/FCGR2B/PER1/SFRP1/FGD2/NOD2/PTPN22/AGER	17
BP	GO:0045638	negative regulation of myeloid cell differentiation	10/715	95/18866	0.00318964	0.0326164	0.026081	C1QC/LILRB1/LILRB4/UBASH3B/LILRB3/ZBTB16/ADIPOQ/SFRP1/INHA/INHBA	10
BP	GO:0048678	response to axon injury	9/715	80/18866	0.00322237	0.0328661	0.0262806	SPP1/TYROBP/AIF1/JUN/JAK2/CDK1/MAPK8IP3/GIPR/TNC	9
BP	GO:0001704	formation of primary germ layer	12/715	127/18866	0.00322762	0.0328661	0.0262806	ITGB2/COL11A1/FN1/LAMB3/SFRP2/MMP9/COL5A2/COL7A1/WNT5A/EYA2/LEF1/INHBA	12
BP	GO:0042092	type 2 immune response	6/715	39/18866	0.00325413	0.0330666	0.026441	CD86/IDO1/IL31RA/IL18/NOD2/NLRP3	6
BP	GO:0016045	detection of bacterium	4/715	17/18866	0.00328131	0.0331344	0.0264951	TLR2/TLR1/NOD2/SSC5D	4
BP	GO:0032695	negative regulation of interleukin-12 production	4/715	17/18866	0.00328131	0.0331344	0.0264951	TLR8/LILRB1/JAK3/ACP5	4
BP	GO:0042448	progesterone metabolic process	4/715	17/18866	0.00328131	0.0331344	0.0264951	DHRS9/AKR1C1/AKR1C3/EGR1	4
BP	GO:0048260	positive regulation of receptor-mediated endocytosis	7/715	52/18866	0.00330852	0.0333397	0.0266593	SYK/C3/SERPINE1/CCL21/SELE/H1-1/SFRP4	7
BP	GO:0045088	regulation of innate immune response	22/715	307/18866	0.00332398	0.0333765	0.0266887	VSIG4/SAMHD1/CR1/HAVCR2/FCER1G/TLR8/EREG/LILRB1/VAV1/SYK/HCK/CD209/SOCS3/JAK2/BIRC3/WNT5A/MNDA/LRP8/FCGR2B/KLRK1/MUC16/PTPN22	22
BP	GO:0072593	reactive oxygen species metabolic process	21/715	288/18866	0.00332594	0.0333765	0.0266887	CYBB/ITGB2/NQO1/ITGAM/VAV1/SYK/AKR1C3/TLR2/ALOX5/TYROBP/AIF1/JAK2/FOXM1/TRPV1/EDN1/FANCC/AGTR1/MIR27B/KLRK1/RAC2/ACP5	21
BP	GO:0006816	calcium ion transport	28/715	426/18866	0.00349757	0.0349742	0.0279663	CCR1/CD84/LILRB1/TMEM37/CCL2/DHRS7C/VDR/PDE4B/PTPRC/CAPN3/CACNA1E/UBASH3B/PRKCB/TRPV1/SLN/TRPC4/CCL21/CORO1A/WNK3/CACNA2D2/PKD1L1/CD33/CDH23/HSPA2/TRPM2/TRPM4/PKDREJ/ADRA2A	28
BP	GO:0005976	polysaccharide metabolic process	11/715	112/18866	0.00349958	0.0349742	0.0279663	GNMT/PPP1R1A/PER2/PYGL/AOAH/HAS1/HAS2/CHIT1/GYG2/B3GNT7/SMPD3	11
BP	GO:0043112	receptor metabolic process	16/715	198/18866	0.00366511	0.0365531	0.0292288	ITGB2/FCER1G/LILRB1/SYK/TFRC/ACKR3/ANKRD13A/JAK2/GSG1L/NSG1/EDN1/SELE/SH3GL2/ADIPOQ/SFRP4/LRRTM2	16
BP	GO:0098659	inorganic cation import across plasma membrane	10/715	97/18866	0.00371164	0.0367233	0.0293649	SLC12A8/KCNJ4/SLC6A1/KCNJ13/TRPV1/SLC39A8/WNK3/SLC9C1/TRPM2/TRPM4	10
BP	GO:0099587	inorganic ion import across plasma membrane	10/715	97/18866	0.00371164	0.0367233	0.0293649	SLC12A8/KCNJ4/SLC6A1/KCNJ13/TRPV1/SLC39A8/WNK3/SLC9C1/TRPM2/TRPM4	10
BP	GO:0002548	monocyte chemotaxis	8/715	67/18866	0.00371249	0.0367233	0.0293649	CCR1/CCL2/AIF1/CCL11/SERPINE1/PTPRO/TNFRSF11A/CCL21	8
BP	GO:0043550	regulation of lipid kinase activity	8/715	67/18866	0.00371249	0.0367233	0.0293649	SOCS3/PDGFRA/KIT/TNFAIP8L3/CISH/CCL21/PIK3R5/NOD2	8
BP	GO:0098813	nuclear chromosome segregation	20/715	272/18866	0.00374137	0.0369337	0.0295331	CDC20/KIF14/TRIP13/PTTG1/TOP2A/CENPE/CENPF/FAM83D/STAG3L1/NCAPG/STAG3L3/KNL1/BUB1B/DMC1/CCNB1/BUB1/SHOC1/MSH4/EME2/XRCC3	20
BP	GO:0045444	fat cell differentiation	18/715	235/18866	0.00378453	0.0372838	0.0298131	STEAP4/ARNTL/ALOX5/PER2/FABP4/GNB3/LAMB3/SFRP2/FRZB/WNT5A/CCN4/ZBTB16/CEBPD/PTPRQ/ADIPOQ/SFRP1/TRPM4/MIR27B	18
BP	GO:0060249	anatomical structure homeostasis	30/715	469/18866	0.00380014	0.0373616	0.0298754	SERPINA3/SPP1/BLM/SYK/AZGP1/IL20RA/LOX/TFRC/CSF1R/SCGN/CAPN3/SASH3/UBASH3B/PKIB/TNFRSF11A/SLC39A8/LYZ/CORO1A/WNK3/MSTN/PROM1/JCHAIN/CDH23/SH3GL2/SLC28A2/NOD2/CRACD/RAC2/ACP5/XRCC3	30
BP	GO:0070838	divalent metal ion transport	30/715	471/18866	0.00403839	0.0395015	0.0315865	CCR1/CD84/LILRB1/TMEM37/CCL2/DHRS7C/VDR/PDE4B/PTPRC/CAPN3/CACNA1E/UBASH3B/PRKCB/TRPV1/SLN/TRPC4/SLC39A8/CCL21/CORO1A/WNK3/CACNA2D2/SLC11A1/PKD1L1/CD33/CDH23/HSPA2/TRPM2/TRPM4/PKDREJ/ADRA2A	30
BP	GO:0031032	actomyosin structure organization	16/715	200/18866	0.00404224	0.0395015	0.0315865	MYH6/PHLDB2/KRT19/CAPN3/PDGFRA/ANLN/OBSCN/EDN1/TNNT1/WAS/GPR65/MYH11/MYOZ1/TMEFF2/SFRP1/NEB	16
BP	GO:2000377	regulation of reactive oxygen species metabolic process	16/715	200/18866	0.00404224	0.0395015	0.0315865	ITGB2/ITGAM/SYK/AKR1C3/ALOX5/TYROBP/AIF1/JAK2/FOXM1/TRPV1/EDN1/AGTR1/MIR27B/KLRK1/RAC2/ACP5	16
BP	GO:0000712	resolution of meiotic recombination intermediates	4/715	18/18866	0.00409377	0.0398443	0.0318606	TOP2A/SHOC1/MSH4/EME2	4
BP	GO:0043031	negative regulation of macrophage activation	4/715	18/18866	0.00409377	0.0398443	0.0318606	VSIG4/PTPRC/IL31RA/FCGR2B	4
BP	GO:0032872	regulation of stress-activated MAPK cascade	18/715	237/18866	0.00413545	0.0401693	0.0321205	SYK/SH3RF2/GADD45G/SFRP2/FOXM1/WNT5A/ROR2/TNFRSF11A/EDN1/CCL21/MAPK8IP3/FCGR2B/PER1/SFRP1/FGD2/NOD2/PTPN22/AGER	18
BP	GO:2001251	negative regulation of chromosome organization	13/715	148/18866	0.00418499	0.0405693	0.0324403	SPI1/CDC20/TRIP13/PTTG1/TOP2A/H1-9P/CENPF/H1-5/BUB1B/H1-1/CCNB1/BUB1/XRCC3	13
BP	GO:0072524	pyridine-containing compound metabolic process	6/715	41/18866	0.00420712	0.0407024	0.0325467	AOX1/NNMT/IDO1/NAMPT/KYNU/PSAT1	6
BP	GO:0036336	dendritic cell migration	5/715	29/18866	0.00429847	0.0412568	0.03299	CCR1/ALOX5/CCL21/TRPM2/TRPM4	5
BP	GO:0045671	negative regulation of osteoclast differentiation	5/715	29/18866	0.00429847	0.0412568	0.03299	LILRB1/LILRB4/UBASH3B/LILRB3/SFRP1	5
BP	GO:0050855	regulation of B cell receptor signaling pathway	5/715	29/18866	0.00429847	0.0412568	0.03299	CD300A/NFAM1/PRKCB/FCGR2B/PTPN22	5
BP	GO:0050901	leukocyte tethering or rolling	5/715	29/18866	0.00429847	0.0412568	0.03299	GCNT1/SELPLG/PTAFR/CCL21/SELE	5
BP	GO:0048515	spermatid differentiation	14/715	166/18866	0.00435612	0.0417275	0.0333664	DPY19L2/KIT/DPY19L2P1/TRIP13/FSIP2/SYCP3/CCDC136/CCDC63/KNL1/HSPA2/DMC1/TTC21A/DNAH1/CABYR	14
BP	GO:0033045	regulation of sister chromatid segregation	9/715	84/18866	0.00447734	0.0427198	0.0341599	CDC20/TRIP13/PTTG1/CENPE/CENPF/BUB1B/CCNB1/BUB1/XRCC3	9
BP	GO:0046209	nitric oxide metabolic process	9/715	84/18866	0.00447734	0.0427198	0.0341599	ITGB2/NQO1/TLR2/AIF1/JAK2/TRPV1/EDN1/KLRK1/ACP5	9
BP	GO:0098656	anion transmembrane transport	22/715	315/18866	0.00450932	0.0429404	0.0343363	PER2/SLC12A8/FOLR2/SLC7A7/GABRE/AQP9/SLC6A1/SLC13A4/SLC37A2/SLC6A13/PTAFR/SLC39A8/CLIC6/BEST3/SLC22A4/SLC6A6/SLC9C1/EMB/SLC26A4/SLC38A5/GABRB3/SLC4A5	22
BP	GO:0046916	cellular transition metal ion homeostasis	11/715	116/18866	0.0045785	0.0435137	0.0347947	HMOX1/S100A9/FTL/MT1X/ABCG2/TFRC/SLC39A8/ATP7B/SLC11A1/ALAS2/S100A8	11
BP	GO:0045807	positive regulation of endocytosis	10/715	100/18866	0.00461911	0.0438138	0.0350346	CD14/NCKAP1L/SYK/C3/SERPINE1/WNT5A/CCL21/SELE/H1-1/SFRP4	10
BP	GO:0045580	regulation of T cell differentiation	13/715	150/18866	0.00468824	0.0443826	0.0354895	CR1/NCKAP1L/SYK/CD86/LILRB4/PTPRC/SASH3/JAK3/VNN1/ZBTB16/IL18/LEF1/NLRP3	13
BP	GO:0070302	regulation of stress-activated protein kinase signaling cascade	18/715	240/18866	0.00471181	0.0445188	0.0355984	SYK/SH3RF2/GADD45G/SFRP2/FOXM1/WNT5A/ROR2/TNFRSF11A/EDN1/CCL21/MAPK8IP3/FCGR2B/PER1/SFRP1/FGD2/NOD2/PTPN22/AGER	18
BP	GO:0030101	natural killer cell activation	9/715	85/18866	0.0048437	0.0455872	0.0364528	ITGB2/HAVCR2/TYROBP/PTPRC/IL18R1/CORO1A/IL18/KLRK1/PTPN22	9
BP	GO:0043154	negative regulation of cysteine-type endopeptidase activity involved in apoptotic process	9/715	85/18866	0.0048437	0.0455872	0.0364528	WNT9A/BIRC3/SFRP2/MMP9/RPS6KA1/NGFR/PLAUR/LEF1/TNFAIP8	9
BP	GO:0050771	negative regulation of axonogenesis	8/715	70/18866	0.00486792	0.0457264	0.036564	SPP1/EPHB2/PTPRO/NGFR/WNT5A/SEMA5B/OMG/DAB1	8
BP	GO:0060541	respiratory system development	16/715	204/18866	0.0048921	0.0458647	0.0366746	EIF4EBP1/CHI3L1/LOX/FGF7/PDGFRA/MME/WNT5A/WDPCP/LIF/BASP1/CCBE1/LEF1/SMPD3/TNC/LAMA1/ADAMTS2	16
BP	GO:0046718	viral entry into host cell	12/715	134/18866	0.00498371	0.0458852	0.036691	FCN3/CR1/CTSB/CD86/CD209/TFRC/SIGLEC1/VAMP8/TRIM14/SELPLG/CDK1/MOG	12
BP	GO:0043372	positive regulation of CD4-positive, alpha-beta T cell differentiation	5/715	30/18866	0.00500006	0.0458852	0.036691	NCKAP1L/CD86/SASH3/IL18/NLRP3	5
BP	GO:0061082	myeloid leukocyte cytokine production	5/715	30/18866	0.00500006	0.0458852	0.036691	HMOX1/FCER1G/LILRB1/KIT/WNT5A	5
BP	GO:0010744	positive regulation of macrophage derived foam cell differentiation	4/715	19/18866	0.00503193	0.0458852	0.036691	PLA2G2A/MSR1/AGTR1/IL18	4
BP	GO:0010759	positive regulation of macrophage chemotaxis	4/715	19/18866	0.00503193	0.0458852	0.036691	C3AR1/CSF1R/C5AR1/MSTN	4
BP	GO:0032930	positive regulation of superoxide anion generation	4/715	19/18866	0.00503193	0.0458852	0.036691	ITGB2/ITGAM/SYK/TYROBP	4
BP	GO:0045780	positive regulation of bone resorption	4/715	19/18866	0.00503193	0.0458852	0.036691	SPP1/SYK/TFRC/TNFRSF11A	4
BP	GO:0046852	positive regulation of bone remodeling	4/715	19/18866	0.00503193	0.0458852	0.036691	SPP1/SYK/TFRC/TNFRSF11A	4
BP	GO:0061318	renal filtration cell differentiation	4/715	19/18866	0.00503193	0.0458852	0.036691	PTPRO/BASP1/PROM1/ADIPOQ	4
BP	GO:0072112	glomerular visceral epithelial cell differentiation	4/715	19/18866	0.00503193	0.0458852	0.036691	PTPRO/BASP1/PROM1/ADIPOQ	4
BP	GO:0098543	detection of other organism	4/715	19/18866	0.00503193	0.0458852	0.036691	TLR2/TLR1/NOD2/SSC5D	4
BP	GO:2000696	regulation of epithelial cell differentiation involved in kidney development	4/715	19/18866	0.00503193	0.0458852	0.036691	MMP9/LIF/PROM1/ADIPOQ	4
BP	GO:0002712	regulation of B cell mediated immunity	7/715	56/18866	0.00503629	0.0458852	0.036691	CR1/FCER1G/C3/TFRC/PTPRC/BTK/FCGR2B	7
BP	GO:0002889	regulation of immunoglobulin mediated immune response	7/715	56/18866	0.00503629	0.0458852	0.036691	CR1/FCER1G/C3/TFRC/PTPRC/BTK/FCGR2B	7
BP	GO:0050732	negative regulation of peptidyl-tyrosine phosphorylation	7/715	56/18866	0.00503629	0.0458852	0.036691	PTPRC/SOCS3/CD300A/SFRP2/SAMSN1/GPRC5A/SFRP1	7
BP	GO:0006979	response to oxidative stress	29/715	458/18866	0.00504671	0.0458938	0.0366979	CYBB/HMOX1/PTGS1/NQO1/MGST1/AKR1C3/ARNTL/ALOX5/AIF1/MYEF2/JUN/KCNA5/PDGFRA/JAK2/MMP9/BTK/CDK1/CCNA2/GGT7/EDN1/VNN1/FANCC/COL1A1/PENK/TRPM2/FOSL1/ADIPOQ/CA3/SMPD3	29
BP	GO:0006310	DNA recombination	21/715	299/18866	0.00511134	0.0463945	0.0370983	SAMHD1/BLM/TFRC/PTPRC/NABP1/TRIP13/FUS/TOP2A/H1-9P/CDC7/XRCC4/H1-5/WAS/LEF1/DMC1/H1-1/MRNIP/SHOC1/MSH4/EME2/XRCC3	21
BP	GO:0034109	homotypic cell-cell adhesion	9/715	86/18866	0.00523293	0.0474094	0.0379098	PLEK/SYK/C1QTNF1/PDGFRA/FN1/UBASH3B/TSPAN32/PLAUR/GP1BA	9
BP	GO:0022600	digestive system process	10/715	102/18866	0.00531512	0.0479066	0.0383074	SERPINA3/AKR1C1/VDR/CHRM3/GHRL/TRPV1/WNK3/NOD2/CRACD/ADRA2A	10
BP	GO:0002291	T cell activation via T cell receptor contact with antigen bound to MHC molecule on antigen presenting cell	3/715	10/18866	0.00532735	0.0479066	0.0383074	HAVCR2/LILRB1/APBB1IP	3
BP	GO:0042541	hemoglobin biosynthetic process	3/715	10/18866	0.00532735	0.0479066	0.0383074	ALAS2/INHA/INHBA	3
BP	GO:2000425	regulation of apoptotic cell clearance	3/715	10/18866	0.00532735	0.0479066	0.0383074	C3/CCL2/C2	3
BP	GO:0001541	ovarian follicle development	7/715	57/18866	0.00555812	0.0497052	0.0397456	EREG/KIT/MMP19/DMC1/INHA/MSH4/INHBA	7
BP	GO:0002090	regulation of receptor internalization	7/715	57/18866	0.00555812	0.0497052	0.0397456	SYK/ANKRD13A/GSG1L/SELE/SH3GL2/SFRP4/LRRTM2	7
BP	GO:1905517	macrophage migration	7/715	57/18866	0.00555812	0.0497052	0.0397456	C3AR1/CCL2/CSF1R/C5AR1/ROR2/MSTN/CD200R1	7
BP	GO:2001057	reactive nitrogen species metabolic process	9/715	87/18866	0.00564594	0.0503976	0.0402992	ITGB2/NQO1/TLR2/AIF1/JAK2/TRPV1/EDN1/KLRK1/ACP5	9
BP	GO:0007369	gastrulation	15/715	189/18866	0.00567544	0.0505678	0.0404353	ITGB2/PHLDB2/COL11A1/FN1/LAMB3/SFRP2/MMP9/COL5A2/COL7A1/WNT5A/EYA2/LEF1/ADIPOQ/SFRP1/INHBA	15
BP	GO:0061515	myeloid cell development	8/715	72/18866	0.005779	0.0511152	0.0408731	NCKAP1L/LILRB1/TLR2/TYROBP/EVI2B/KIT/ALAS2/MPIG6B	8
BP	GO:0002675	positive regulation of acute inflammatory response	5/715	31/18866	0.00577907	0.0511152	0.0408731	FCER1G/C3/OSMR/BTK/TNFRSF11A	5
BP	GO:0002828	regulation of type 2 immune response	5/715	31/18866	0.00577907	0.0511152	0.0408731	CD86/IDO1/IL18/NOD2/NLRP3	5
BP	GO:0045987	positive regulation of smooth muscle contraction	5/715	31/18866	0.00577907	0.0511152	0.0408731	KIT/CHRM3/GHRL/PTAFR/EDN1	5
BP	GO:0006936	muscle contraction	24/715	362/18866	0.00590665	0.0521485	0.0416993	MYH6/MYOT/SCN2B/KCNIP2/PDE4B/KCNA5/KIT/HSPB6/CHRM3/TNNI1/GHRL/TRPV1/SCN10A/PTAFR/EDN1/PLCE1/TNNT1/RNF207/MYH11/MYBPH/TRPM4/NEB/ADRA2A/SSTR2	24
BP	GO:0030183	B cell differentiation	12/715	137/18866	0.00593799	0.0522216	0.0417578	NCKAP1L/SYK/PTPRC/KIT/BTK/JAK3/NFAM1/FCGR2B/SFRP1/INHA/INHBA/POU2F2	12
BP	GO:0002244	hematopoietic progenitor cell differentiation	14/715	172/18866	0.00594725	0.0522216	0.0417578	PLEK/RBM47/ACE/PTPRC/CSF1R/SPI1/PDGFRA/KIT/ANLN/TOP2A/CEBPD/SFRP1/INHBA/SMPD3	14
BP	GO:0015698	inorganic anion transport	14/715	172/18866	0.00594725	0.0522216	0.0417578	SLC12A8/GABRE/SLC6A1/SLC13A4/SLC37A2/PTAFR/SLC39A8/CLIC6/BEST3/SLC26A4/SLC11A1/GABRB3/SFRP4/SLC4A5	14
BP	GO:0017145	stem cell division	6/715	44/18866	0.00600252	0.0526116	0.0420696	EVI2B/KIT/SFRP2/ASPM/ZBTB16/LEF1	6
BP	GO:0001911	negative regulation of leukocyte mediated cytotoxicity	4/715	20/18866	0.00610398	0.0532122	0.0425499	HAVCR2/LILRB1/PTPRC/FCGR2B	4
BP	GO:0002827	positive regulation of T-helper 1 type immune response	4/715	20/18866	0.00610398	0.0532122	0.0425499	IL1R1/IL18R1/SLC11A1/IL18	4
BP	GO:0072311	glomerular epithelial cell differentiation	4/715	20/18866	0.00610398	0.0532122	0.0425499	PTPRO/BASP1/PROM1/ADIPOQ	4
BP	GO:0002763	positive regulation of myeloid leukocyte differentiation	7/715	58/18866	0.00611939	0.0532507	0.0425807	CCR1/TYROBP/EVI2B/JUN/ROR2/LIF/LEF1	7
BP	GO:0009612	response to mechanical stimulus	16/715	209/18866	0.00615351	0.0534517	0.0427414	TLR8/COL11A1/CHI3L1/JUN/KCNA5/KIT/EDN1/COL1A1/TLR7/TNFRSF8/PKD1L1/FOSL1/CCNB1/PKDREJ/COL3A1/TNC	16
BP	GO:0048660	regulation of smooth muscle cell proliferation	14/715	173/18866	0.00625277	0.0542168	0.0433532	HMOX1/EREG/AIF1/JUN/NAMPT/JAK2/MMP9/PTAFR/EDN1/CCN4/IL18/ADIPOQ/MIR27B/SMPD3	14
BP	GO:0055076	transition metal ion homeostasis	12/715	138/18866	0.00628639	0.054411	0.0435085	HMOX1/STEAP4/S100A9/FTL/MT1X/ABCG2/TFRC/SLC39A8/ATP7B/SLC11A1/ALAS2/S100A8	12
BP	GO:0032970	regulation of actin filament-based process	26/715	405/18866	0.00645661	0.0557846	0.0446069	PLEK/NCKAP1L/PHLDB2/HCK/PDE4B/CSF1R/CCL11/PDGFRA/COTL1/CAPG/EDN1/WASF1/CCL21/WAS/GPR65/CORO1A/RNF207/PLEKHH2/TRPM2/TMEFF2/IQGAP3/SFRP1/TRPM4/NEB/CRACD/RAC2	26
BP	GO:0000187	activation of MAPK activity	13/715	156/18866	0.00649584	0.0559242	0.0447185	SYK/FPR1/PTPRC/KIT/C5AR1/TGFA/CDK1/GHRL/WNT5A/PLCE1/MAPK8IP3/IQGAP3/NOD2	13
BP	GO:0008360	regulation of cell shape	13/715	156/18866	0.00649584	0.0559242	0.0447185	ITGB2/HCK/CCL2/CSF1R/CCL11/KIT/FN1/RHOU/WDPCP/CORO1A/LST1/FGD2/RAC2	13
BP	GO:0031532	actin cytoskeleton reorganization	10/715	105/18866	0.00651001	0.0559468	0.0447365	PLEK/HCK/FGF7/CSF1R/PDGFRA/KIT/GDPD2/GPR65/PARVG/TRPM2	10
BP	GO:0010743	regulation of macrophage derived foam cell differentiation	5/715	32/18866	0.00663977	0.0567601	0.0453869	PLA2G2A/MSR1/AGTR1/IL18/ADIPOQ	5
BP	GO:0034694	response to prostaglandin	5/715	32/18866	0.00663977	0.0567601	0.0453869	AKR1C3/EDN1/CCL21/SFRP1/TNC	5
BP	GO:0071353	cellular response to interleukin-4	5/715	32/18866	0.00663977	0.0567601	0.0453869	JAK3/IL2RG/CORO1A/LEF1/SHPK	5
BP	GO:0014002	astrocyte development	6/715	45/18866	0.00670905	0.0569506	0.0455392	C1QA/S100A9/C5AR1/ROR2/S100A8/AGER	6
BP	GO:0032722	positive regulation of chemokine production	6/715	45/18866	0.00670905	0.0569506	0.0455392	HAVCR2/SYK/TLR2/TLR7/ADIPOQ/AGER	6
BP	GO:0034105	positive regulation of tissue remodeling	6/715	45/18866	0.00670905	0.0569506	0.0455392	SPP1/SYK/TFRC/VDR/TNFRSF11A/IL18	6
BP	GO:0045429	positive regulation of nitric oxide biosynthetic process	6/715	45/18866	0.00670905	0.0569506	0.0455392	ITGB2/AIF1/JAK2/TRPV1/EDN1/KLRK1	6
BP	GO:0050707	regulation of cytokine secretion	7/715	59/18866	0.00672185	0.0569594	0.0455463	CD14/TLR8/SYK/TLR2/TLR1/CCN4/FCGR2B	7
BP	GO:0043507	positive regulation of JUN kinase activity	8/715	74/18866	0.00681432	0.0575192	0.0459939	SYK/WNT5A/ROR2/TNFRSF11A/EDN1/MAPK8IP3/FGD2/AGER	8
BP	GO:0015850	organic hydroxy compound transport	19/715	268/18866	0.00681455	0.0575192	0.0459939	SPP1/PLTP/FCER1G/AKR1C1/LILRB1/SYK/MSR1/C1QTNF1/AQP9/SYT2/GHRL/ABCC3/AGTR1/EMB/ADIPOQ/LCAT/SLCO1A2/MIR27B/ADRA2A	19
BP	GO:0098657	import into cell	17/715	230/18866	0.00682351	0.0575192	0.0459939	PER2/SLC12A8/FOLR2/KCNJ4/IL10RA/SLC6A1/GSG1L/KCNJ13/SLC6A13/TRPV1/SLC39A8/WNK3/SLC22A4/SLC6A6/SLC9C1/TRPM2/TRPM4	17
BP	GO:0010921	regulation of phosphatase activity	14/715	175/18866	0.00690148	0.0579748	0.0463582	PLEK/NCKAP1L/PPP1R1A/PPP1R14B/PHACTR3/PTPRC/SH3RF2/CD300A/JAK2/MYOZ1/KNL1/PCDH11X/CD33/ARFGEF3	14
BP	GO:0048659	smooth muscle cell proliferation	14/715	175/18866	0.00690148	0.0579748	0.0463582	HMOX1/EREG/AIF1/JUN/NAMPT/JAK2/MMP9/PTAFR/EDN1/CCN4/IL18/ADIPOQ/MIR27B/SMPD3	14
BP	GO:0046427	positive regulation of receptor signaling pathway via JAK-STAT	9/715	90/18866	0.00703712	0.0586961	0.046935	CSF1R/SOCS3/IL10RA/KIT/CD300A/JAK2/IL31RA/LIF/IL18	9
BP	GO:0031348	negative regulation of defense response	19/715	269/18866	0.00708152	0.0586961	0.046935	VSIG4/SAMHD1/CR1/HAVCR2/LILRB1/ALOX5/AOAH/PTPRC/SOCS3/FNDC4/SIGLEC10/GHRL/GPR17/FCGR2B/ADIPOQ/NLRP3/ACP5/CD200R1/AGER	19
BP	GO:0001820	serotonin secretion	3/715	11/18866	0.00712055	0.0586961	0.046935	FCER1G/LILRB1/SYK	3
BP	GO:0009629	response to gravity	3/715	11/18866	0.00712055	0.0586961	0.046935	PTAFR/MSTN/FOSL1	3
BP	GO:0045628	regulation of T-helper 2 cell differentiation	3/715	11/18866	0.00712055	0.0586961	0.046935	CD86/IL18/NLRP3	3
BP	GO:0070339	response to bacterial lipopeptide	3/715	11/18866	0.00712055	0.0586961	0.046935	CD14/TLR2/TLR1	3
BP	GO:0070673	response to interleukin-18	3/715	11/18866	0.00712055	0.0586961	0.046935	ALOX5/IL18R1/IL18	3
BP	GO:0071220	cellular response to bacterial lipoprotein	3/715	11/18866	0.00712055	0.0586961	0.046935	CD14/TLR2/TLR1	3
BP	GO:0071221	cellular response to bacterial lipopeptide	3/715	11/18866	0.00712055	0.0586961	0.046935	CD14/TLR2/TLR1	3
BP	GO:0071838	cell proliferation in bone marrow	3/715	11/18866	0.00712055	0.0586961	0.046935	ACE/LEF1/MIR27B	3
BP	GO:1905168	positive regulation of double-strand break repair via homologous recombination	3/715	11/18866	0.00712055	0.0586961	0.046935	FUS/WAS/MRNIP	3
BP	GO:0002693	positive regulation of cellular extravasation	4/715	21/18866	0.00731763	0.0597113	0.0477468	IL1R1/PTAFR/SELE/AGER	4
BP	GO:0014821	phasic smooth muscle contraction	4/715	21/18866	0.00731763	0.0597113	0.0477468	KIT/GHRL/EDN1/SSTR2	4
BP	GO:0019370	leukotriene biosynthetic process	4/715	21/18866	0.00731763	0.0597113	0.0477468	ALOX5AP/SYK/ALOX5/GGT7	4
BP	GO:0032516	positive regulation of phosphoprotein phosphatase activity	4/715	21/18866	0.00731763	0.0597113	0.0477468	PTPRC/CD300A/JAK2/CD33	4
BP	GO:0035929	steroid hormone secretion	4/715	21/18866	0.00731763	0.0597113	0.0477468	C1QTNF1/GHRL/AGTR1/INHBA	4
BP	GO:0046641	positive regulation of alpha-beta T cell proliferation	4/715	21/18866	0.00731763	0.0597113	0.0477468	SYK/PTPRC/IL18/PTPN22	4
BP	GO:0051983	regulation of chromosome segregation	10/715	107/18866	0.00741577	0.0603187	0.0482324	MKI67/CDC20/TRIP13/PTTG1/CENPE/CENPF/BUB1B/CCNB1/BUB1/XRCC3	10
BP	GO:0045861	negative regulation of proteolysis	24/715	369/18866	0.00742376	0.0603187	0.0482324	SERPINA3/SERPINA5/CR1/SPOCK1/WNT9A/SLPI/C3/TIMP4/RARRES1/SERPINE1/ITIH5/BIRC3/SFRP2/PTTG1/MMP9/RPS6KA1/NGFR/COL7A1/ITIH4/PLAUR/TIMP1/LEF1/TNFAIP8/PI15	24
BP	GO:0006958	complement activation, classical pathway	12/715	141/18866	0.00742939	0.0603187	0.0482324	C1QB/C1QC/CR1/C1QA/C3/C2/C1R/MASP2/C7/IGHG1/C1S/IGHG2	12
BP	GO:0032309	icosanoid secretion	6/715	46/18866	0.00747395	0.0604779	0.0483597	PLA2G2A/SYK/ACE/PLA2G4F/TNFRSF11A/EDN1	6
BP	GO:1904407	positive regulation of nitric oxide metabolic process	6/715	46/18866	0.00747395	0.0604779	0.0483597	ITGB2/AIF1/JAK2/TRPV1/EDN1/KLRK1	6
BP	GO:0060333	interferon-gamma-mediated signaling pathway	9/715	91/18866	0.00755474	0.0608792	0.0486806	IFI30/HCK/IRF5/SOCS3/JAK2/FCGR1A/PTAFR/IRF8/OASL	9
BP	GO:0002691	regulation of cellular extravasation	5/715	33/18866	0.00758635	0.0608792	0.0486806	IL1R1/PTAFR/CCL21/SELE/AGER	5
BP	GO:0002861	regulation of inflammatory response to antigenic stimulus	5/715	33/18866	0.00758635	0.0608792	0.0486806	FCER1G/C3/BTK/GPR17/FCGR2B	5
BP	GO:0043552	positive regulation of phosphatidylinositol 3-kinase activity	5/715	33/18866	0.00758635	0.0608792	0.0486806	PDGFRA/KIT/TNFAIP8L3/CCL21/NOD2	5
BP	GO:0045920	negative regulation of exocytosis	5/715	33/18866	0.00758635	0.0608792	0.0486806	CD84/HMOX1/CD300A/FCGR2B/ADRA2A	5
BP	GO:0001655	urogenital system development	22/715	330/18866	0.00767895	0.0615205	0.0491934	ACE/GCNT1/EPHB2/PDGFRA/PTPRO/HAS2/MMP9/EGR1/CENPF/MME/WNT5A/WDPCP/PLCE1/LIF/BASP1/AGTR1/PROM1/ZBTB16/ADIPOQ/SFRP1/IRX1/TNC	22
CC	GO:0062023	collagen-containing extracellular matrix	51/747	427/19559	5.08481e-13	2.31867e-10	2.04998e-10	SERPINA3/C1QB/FCN3/C1QC/SERPINA5/C1QA/LAD1/ATRNL1/SLPI/CTSC/S100A9/F13A1/CTSB/AZGP1/COL11A1/CTSS/MEGF9/COL9A1/SERPINE1/ITIH5/VIT/FN1/LAMB3/SFRP2/MMP9/SMOC2/COL5A2/COL7A1/MFAP2/ITIH4/WNT5A/EFEMP1/COL1A1/THBS4/TIMP1/COL16A1/HRNR/TMEFF2/COL24A1/COL11A2/FREM2/ADIPOQ/SFRP1/CFP/S100A8/SSC5D/COL3A1/COL10A1/TNC/LAMA1/ADAMTS2	51
CC	GO:0005581	collagen trimer	21/747	87/19559	8.88129e-12	2.02493e-09	1.79028e-09	C1QB/FCN3/C1QC/C1QA/MARCO/COL11A1/LOX/MSR1/C1QTNF1/COL9A1/COL5A2/COL7A1/COL1A1/CCBE1/COL16A1/COL24A1/COL11A2/ADIPOQ/COL3A1/C1QTNF6/COL10A1	21
CC	GO:0070820	tertiary granule	28/747	164/19559	2.58752e-11	3.93303e-09	3.47727e-09	CYBB/ITGB2/CR1/NCKAP1L/CD53/FCER1G/ITGAM/FPR1/CTSS/PLAU/STXBP2/VAMP8/CD300A/LAIR1/MMP9/CHIT1/PTAFR/LYZ/DOK3/SIGLEC5/SLC11A1/CDA/CD33/TRPM2/CFP/FLG2/VAMP1/GGH	28
CC	GO:0030667	secretory granule membrane	39/747	306/19559	4.18919e-11	4.77567e-09	4.22226e-09	CYBB/C3AR1/CD68/ITGB2/CD14/SERPINA5/CR1/NCKAP1L/CD53/FCER1G/MGST1/ITGAM/SIGLEC9/TLR2/FPR1/TYROBP/PTPRC/PLAU/FCGR2A/STXBP2/VAMP8/CD300A/C5AR1/LAIR1/SYT2/NFAM1/LILRB3/MME/PTAFR/PLAUR/VNN1/DOK3/CCDC136/SIGLEC5/KIF1A/SLC11A1/CD33/TRPM2/VAMP1	39
CC	GO:0009897	external side of plasma membrane	43/747	417/19559	3.6462e-09	3.32534e-07	2.93999e-07	CD163/CCR1/ITGB2/CD14/FCGR3A/SERPINA5/FCER1G/TLR8/ITGAM/IL1R1/LILRB1/IL1RL1/CTSB/ACE/AZGP1/OSMR/CD86/FOLR2/CD209/ABCG2/MSR1/TFRC/PTPRC/ACKR3/ALCAM/PDGFRA/KIT/GFRA1/CD8A/CXCR6/IL31RA/IGHG1/IL2RG/TRPV1/TNFRSF11A/GP1BA/MOG/FCGR2B/ADAM20/CD33/IGHG2/KLRK1/CD200R1	43
CC	GO:0070821	tertiary granule membrane	15/747	73/19559	8.62085e-08	6.55184e-06	5.7926e-06	CYBB/ITGB2/CD53/FCER1G/ITGAM/PLAU/VAMP8/CD300A/LAIR1/PTAFR/SIGLEC5/SLC11A1/CD33/TRPM2/VAMP1	15
CC	GO:0005583	fibrillar collagen trimer	6/747	12/19559	2.30782e-06	0.000131546	0.000116302	COL11A1/COL5A2/COL1A1/COL16A1/COL11A2/COL3A1	6
CC	GO:0098643	banded collagen fibril	6/747	12/19559	2.30782e-06	0.000131546	0.000116302	COL11A1/COL5A2/COL1A1/COL16A1/COL11A2/COL3A1	6
CC	GO:0042581	specific granule	20/747	160/19559	3.19527e-06	0.000161894	0.000143133	CYBB/C3AR1/ITGB2/CD53/ITGAM/SLPI/DOCK2/CHI3L1/PLAU/STXBP2/VAMP8/LAIR1/CHIT1/PLAUR/LYZ/CD33/TRPM2/CFP/VAMP1/GGH	20
CC	GO:0098644	complex of collagen trimers	7/747	21/19559	8.38443e-06	0.00038233	0.000338025	COL11A1/COL5A2/COL7A1/COL1A1/COL16A1/COL11A2/COL3A1	7
CC	GO:0034774	secretory granule lumen	29/747	322/19559	1.82906e-05	0.000758229	0.000670364	SERPINA3/SLPI/CTSC/DOCK2/S100A9/FTL/F13A1/ALOX5/C3/HK3/CHI3L1/F8/PYGL/SERPINE1/FN1/COTL1/CHIT1/GHRL/ITIH4/LYZ/MNDA/PENK/TIMP1/BIN2/CDA/HRNR/CFP/S100A8/GGH	29
CC	GO:0060205	cytoplasmic vesicle lumen	29/747	326/19559	2.3027e-05	0.000875026	0.000773627	SERPINA3/SLPI/CTSC/DOCK2/S100A9/FTL/F13A1/ALOX5/C3/HK3/CHI3L1/F8/PYGL/SERPINE1/FN1/COTL1/CHIT1/GHRL/ITIH4/LYZ/MNDA/PENK/TIMP1/BIN2/CDA/HRNR/CFP/S100A8/GGH	29
CC	GO:0031983	vesicle lumen	29/747	328/19559	2.57908e-05	0.000904662	0.000799828	SERPINA3/SLPI/CTSC/DOCK2/S100A9/FTL/F13A1/ALOX5/C3/HK3/CHI3L1/F8/PYGL/SERPINE1/FN1/COTL1/CHIT1/GHRL/ITIH4/LYZ/MNDA/PENK/TIMP1/BIN2/CDA/HRNR/CFP/S100A8/GGH	29
CC	GO:0005604	basement membrane	14/747	103/19559	3.67542e-05	0.00119714	0.00105841	LAD1/ATRNL1/MEGF9/COL9A1/FN1/LAMB3/SMOC2/COL7A1/THBS4/TIMP1/TMEFF2/FREM2/TNC/LAMA1	14
CC	GO:0072562	blood microparticle	17/747	148/19559	5.17223e-05	0.00157236	0.00139015	SERPINA3/C1QB/FCN3/C1QC/F13A1/C3/TFRC/ZNF177/C1R/FN1/IGHG1/ITIH4/C1S/JCHAIN/HSPA2/IGHG2/ACSM1	17
CC	GO:0005788	endoplasmic reticulum lumen	27/747	308/19559	5.61906e-05	0.00160143	0.00141585	SPP1/CTSC/CHGB/C3/COL11A1/F8/COL9A1/ARSI/MTTP/FN1/COL5A2/GHRL/COL7A1/WNT5A/PLAUR/EDN1/COL1A1/PENK/TIMP1/PRSS23/COL16A1/COL24A1/COL11A2/CFP/COL3A1/COL10A1/TNC	27
CC	GO:0101003	ficolin-1-rich granule membrane	10/747	61/19559	9.6063e-05	0.00257675	0.00227815	ITGB2/CR1/NCKAP1L/FCER1G/FPR1/CD300A/DOK3/SIGLEC5/SLC11A1/TRPM2	10
CC	GO:0035579	specific granule membrane	12/747	91/19559	0.00017497	0.00443258	0.00391893	CYBB/C3AR1/ITGB2/CD53/ITGAM/PLAU/VAMP8/LAIR1/PLAUR/CD33/TRPM2/VAMP1	12
CC	GO:0005766	primary lysosome	16/747	155/19559	0.000297248	0.00677725	0.00599189	SERPINA3/C3AR1/CD68/MGST1/CTSC/FTL/C3/FPR1/STXBP2/VAMP8/NFAM1/VNN1/LYZ/MNDA/HRNR/GGH	16
CC	GO:0042582	azurophil granule	16/747	155/19559	0.000297248	0.00677725	0.00599189	SERPINA3/C3AR1/CD68/MGST1/CTSC/FTL/C3/FPR1/STXBP2/VAMP8/NFAM1/VNN1/LYZ/MNDA/HRNR/GGH	16
CC	GO:0000793	condensed chromosome	20/747	222/19559	0.0003497	0.00759349	0.00671354	BLM/MKI67/TOP2A/CENPE/CENPF/STAG3L1/SYCP3/NCAPG/L3MBTL1/SPC24/STAG3L3/KNL1/HSPA2/BUB1B/SPC25/DMC1/CCNB1/BUB1/SHOC1/MSH4	20
CC	GO:0045335	phagocytic vesicle	14/747	140/19559	0.000951804	0.0197283	0.0174422	CYBB/SYK/TLR2/CTSS/MPEG1/STXBP2/VAMP8/TLR1/WAS/CORO1A/TLR7/SLC11A1/NOD2/RAC2	14
CC	GO:1904724	tertiary granule lumen	8/747	55/19559	0.00108386	0.0214887	0.0189986	CTSS/MMP9/CHIT1/LYZ/CDA/CFP/FLG2/GGH	8
CC	GO:0044853	plasma membrane raft	12/747	113/19559	0.00127953	0.0243112	0.0214939	ITGB2/HMOX1/ITGAM/HCK/KCNA5/JAK2/HAS2/SELPLG/CD8A/TRPC4/LRP8/SELE	12
CC	GO:0000940	condensed chromosome outer kinetochore	4/747	14/19559	0.00155489	0.0283613	0.0250747	CENPF/BUB1B/CCNB1/BUB1	4
CC	GO:0001891	phagocytic cup	5/747	27/19559	0.00321621	0.0564073	0.0498708	LCP1/AIF1/MYO1G/CORO1A/BIN2	5
MF	GO:0140375	immune receptor activity	24/713	135/18352	4.00609e-10	3.19686e-07	2.78318e-07	C3AR1/CCR1/CR1/FCER1G/IL1R1/LILRB1/IL1RL1/FPR1/OSMR/IL20RA/ACKR3/FPR3/IL10RA/C5AR1/IL18R1/GFRA1/CXCR6/IL31RA/IL15RA/IL2RG/GPR17/FCGR2B/KLRK1/CD200R1	24
MF	GO:0030020	extracellular matrix structural constituent conferring tensile strength	10/713	41/18352	2.76516e-06	0.0011033	0.00096053	COL11A1/COL9A1/COL5A2/COL7A1/COL1A1/COL16A1/COL24A1/COL11A2/COL3A1/COL10A1	10
MF	GO:0033691	sialic acid binding	7/713	22/18352	1.32748e-05	0.00299406	0.00260662	ST8SIA2/SIGLEC9/SIGLEC10/SIGLEC5/SELE/CD33/ADIPOQ	7
MF	GO:0038187	pattern recognition receptor activity	7/713	23/18352	1.8445e-05	0.00299406	0.00260662	CD14/TLR8/MARCO/TLR2/PTAFR/TLR7/NOD2	7
MF	GO:0004896	cytokine receptor activity	14/713	97/18352	2.2196e-05	0.00299406	0.00260662	CCR1/IL1R1/IL1RL1/OSMR/IL20RA/ACKR3/IL10RA/IL18R1/GFRA1/CXCR6/IL31RA/IL15RA/IL2RG/GPR17	14
MF	GO:0038024	cargo receptor activity	12/713	73/18352	2.25118e-05	0.00299406	0.00260662	CD163/ITGB2/MARCO/ITGAM/FOLR2/MSR1/TFRC/ACKR3/LRP8/LOXL4/SSC5D/AGER	12
MF	GO:0019864	IgG binding	5/713	11/18352	3.31764e-05	0.00378211	0.0032927	FCGR3A/FCER1G/FCGR2A/FCGR1A/FCGR2B	5
MF	GO:0004875	complement receptor activity	5/713	12/18352	5.50551e-05	0.00488155	0.00424986	C3AR1/CR1/FPR1/FPR3/C5AR1	5
MF	GO:0035325	Toll-like receptor binding	5/713	12/18352	5.50551e-05	0.00488155	0.00424986	SYK/S100A9/TLR2/TLR1/S100A8	5
MF	GO:0031406	carboxylic acid binding	21/713	212/18352	8.3602e-05	0.00667144	0.00580814	LYVE1/ST8SIA2/SERPINA5/GNMT/ALOX5AP/AKR1C1/SIGLEC9/S100A9/AKR1C3/FOLR2/PYGL/FABP4/VDR/SIGLEC10/P3H3/SIGLEC5/SELE/CD33/ALAS2/ADIPOQ/S100A8	21
MF	GO:0005201	extracellular matrix structural constituent	18/713	169/18352	0.000105252	0.00736572	0.00641257	COL11A1/CHI3L1/COL9A1/FN1/LAMB3/COL5A2/COL7A1/MFAP2/EFEMP1/COL1A1/COL16A1/COL24A1/COL11A2/ADIPOQ/COL3A1/COL10A1/TNC/LAMA1	18
MF	GO:0001848	complement binding	6/713	21/18352	0.000110763	0.00736572	0.00641257	VSIG4/ITGB2/CR1/ITGAM/C5AR1/MASP2	6
MF	GO:0017147	Wnt-protein binding	7/713	30/18352	0.000120814	0.00741611	0.00645645	PTPRO/SFRP2/FRZB/ROR2/SFRP1/SFRP4/SFRP5	7
MF	GO:0043177	organic acid binding	21/713	224/18352	0.000181947	0.00886788	0.00772035	LYVE1/ST8SIA2/SERPINA5/GNMT/ALOX5AP/AKR1C1/SIGLEC9/S100A9/AKR1C3/FOLR2/PYGL/FABP4/VDR/SIGLEC10/P3H3/SIGLEC5/SELE/CD33/ALAS2/ADIPOQ/S100A8	21
MF	GO:0001540	amyloid-beta binding	11/713	77/18352	0.000182043	0.00886788	0.00772035	ITGB2/C1QA/MARCO/ITGAM/TLR2/MSR1/EPHB2/APBB3/NGFR/FCGR2B/AGER	11
MF	GO:0001846	opsonin binding	5/713	15/18352	0.000189392	0.00886788	0.00772035	VSIG4/ITGB2/CR1/ITGAM/MASP2	5
MF	GO:0019955	cytokine binding	15/713	135/18352	0.000243924	0.00886788	0.00772035	CCR1/IL1R1/IL1RL1/OSMR/IL20RA/PLP2/ACKR3/CSF1R/IL10RA/KIT/IL18R1/CXCR6/IL31RA/IL2RG/TNFRSF11A	15
MF	GO:0030170	pyridoxal phosphate binding	9/713	55/18352	0.000245529	0.00886788	0.00772035	SDSL/PYGL/ETNPPL/GADL1/CSAD/KYNU/CBS/ALAS2/PSAT1	9
MF	GO:0070279	vitamin B6 binding	9/713	55/18352	0.000245529	0.00886788	0.00772035	SDSL/PYGL/ETNPPL/GADL1/CSAD/KYNU/CBS/ALAS2/PSAT1	9
MF	GO:0061134	peptidase regulator activity	21/713	229/18352	0.000246636	0.00886788	0.00772035	SERPINA3/SERPINA5/SPOCK1/SLPI/CTSC/C3/TIMP4/RARRES1/SERPINE1/ITIH5/FN1/BIRC3/SFRP2/PTTG1/RPS6KA1/COL7A1/ITIH4/TIMP1/LEF1/TNFAIP8/PI15	21
MF	GO:0019865	immunoglobulin binding	6/713	24/18352	0.000248685	0.00886788	0.00772035	FCGR3A/FCER1G/FCGR2A/FCGR1A/FCGR2B/JCHAIN	6
MF	GO:0003953	NAD+ nucleosidase activity	5/713	16/18352	0.000266703	0.00886788	0.00772035	IL1R1/IL1RL1/TLR2/TLR1/IL18R1	5
MF	GO:0050135	NAD(P)+ nucleosidase activity	5/713	16/18352	0.000266703	0.00886788	0.00772035	IL1R1/IL1RL1/TLR2/TLR1/IL18R1	5
MF	GO:0061809	NAD+ nucleotidase, cyclic ADP-ribose generating	5/713	16/18352	0.000266703	0.00886788	0.00772035	IL1R1/IL1RL1/TLR2/TLR1/IL18R1	5
MF	GO:0005539	glycosaminoglycan binding	21/713	232/18352	0.000294471	0.00939952	0.0081832	LYVE1/SERPINA5/TLR2/COL11A1/FGF7/PTPRC/ADAMTSL5/CCN5/VIT/FN1/SMOC2/THBS4/CCN4/MSTN/JCHAIN/H1-1/SFRP1/NOD2/MPIG6B/NLRP3/LGR6	21
MF	GO:0046873	metal ion transmembrane transporter activity	32/713	428/18352	0.000329106	0.010101	0.00879392	SCN2B/TMEM37/SLC12A8/KCNIP2/KCNK3/KCNJ4/KCNA5/CACNA1E/KCNIP1/SLC6A1/SLC13A4/KCNJ13/KCNC4/SLC6A13/TRPV1/SCN10A/TRPC4/SLC39A8/ATP7B/SLC6A6/SLC9C1/KCNN3/CACNA2D2/SLC11A1/PKD1L1/SLC28A2/LRRC55/TRPM2/TRPM4/PKDREJ/SCNN1D/SLC4A5	32
MF	GO:0032052	bile acid binding	4/713	10/18352	0.000393342	0.0116254	0.0101211	AKR1C1/AKR1C3/PYGL/VDR	4
MF	GO:0030414	peptidase inhibitor activity	18/713	189/18352	0.000424782	0.0121063	0.0105397	SERPINA3/SERPINA5/SPOCK1/SLPI/C3/TIMP4/RARRES1/SERPINE1/ITIH5/BIRC3/PTTG1/RPS6KA1/COL7A1/ITIH4/TIMP1/LEF1/TNFAIP8/PI15	18
MF	GO:0061135	endopeptidase regulator activity	18/713	192/18352	0.000513178	0.0141212	0.0122939	SERPINA3/SERPINA5/SPOCK1/SLPI/C3/TIMP4/RARRES1/SERPINE1/ITIH5/BIRC3/SFRP2/PTTG1/RPS6KA1/COL7A1/ITIH4/TIMP1/LEF1/TNFAIP8	18
MF	GO:0004866	endopeptidase inhibitor activity	17/713	183/18352	0.00080491	0.0214106	0.01864	SERPINA3/SERPINA5/SPOCK1/SLPI/C3/TIMP4/RARRES1/SERPINE1/ITIH5/BIRC3/PTTG1/RPS6KA1/COL7A1/ITIH4/TIMP1/LEF1/TNFAIP8	17
MF	GO:0008307	structural constituent of muscle	7/713	43/18352	0.00123409	0.0317678	0.0276569	KRT19/MYOT/CAPN3/OBSCN/MYH11/MYBPH/NEB	7
MF	GO:0005178	integrin binding	14/713	144/18352	0.00146624	0.0365643	0.0318328	SPP1/ITGB2/S1PR3/LCP1/ITGAM/SYK/CCN5/FN1/SFRP2/ESM1/THBS4/CCN4/COL16A1/COL3A1	14
MF	GO:0033293	monocarboxylic acid binding	9/713	72/18352	0.0018303	0.0435084	0.0378783	SERPINA5/ALOX5AP/AKR1C1/S100A9/AKR1C3/PYGL/FABP4/VDR/S100A8	9
MF	GO:0004715	non-membrane spanning protein tyrosine kinase activity	7/713	46/18352	0.00185374	0.0435084	0.0378783	SYK/HCK/SLA/JAK2/BTK/JAK3/ITK	7
MF	GO:0008028	monocarboxylic acid transmembrane transporter activity	8/713	59/18352	0.00192031	0.043783	0.0381173	ABCG2/SLC6A1/SLC16A9/SLC6A13/ABCC3/SLC6A6/SLC38A5/SLCO1A2	8
MF	GO:0033218	amide binding	27/713	381/18352	0.00203411	0.0438639	0.0381878	ITGB2/CD14/PLTP/GNMT/C1QA/MGST1/MARCO/ITGAM/TLR2/KCNIP2/FOLR2/CD209/FKBP5/MSR1/EPHB2/APBB3/TLR1/NGFR/PTGES/MME/FCGR2B/NOD2/INHBA/GIPR/SSTR2/GNRHR/AGER	27
MF	GO:0005044	scavenger receptor activity	7/713	47/18352	0.00210644	0.0438639	0.0381878	CD163/MARCO/MSR1/ACKR3/LOXL4/SSC5D/AGER	7
MF	GO:0005125	cytokine activity	19/713	235/18352	0.00213565	0.0438639	0.0381878	SPP1/WNT9A/CCL2/CCL11/NAMPT/SECTM1/WNT5A/BMP8B/EDN1/LIF/CCL21/MSTN/TIMP1/IL18/ADIPOQ/INHA/BMP8A/INHBA/TNFSF8	19
MF	GO:0036041	long-chain fatty acid binding	4/713	15/18352	0.0021889	0.0438639	0.0381878	ALOX5AP/S100A9/FABP4/S100A8	4
MF	GO:0042277	peptide binding	23/713	308/18352	0.00219869	0.0438639	0.0381878	ITGB2/CD14/C1QA/MGST1/MARCO/ITGAM/TLR2/KCNIP2/CD209/MSR1/EPHB2/APBB3/TLR1/NGFR/PTGES/MME/FCGR2B/NOD2/INHBA/GIPR/SSTR2/GNRHR/AGER	23
MF	GO:0004713	protein tyrosine kinase activity	13/713	135/18352	0.00232424	0.0442603	0.038533	SYK/HCK/SLA/EPHB2/CSF1R/PDGFRA/KIT/JAK2/BTK/JAK3/ROR2/EFEMP1/ITK	13
MF	GO:0008144	drug binding	11/713	104/18352	0.00236442	0.0442603	0.038533	TLR8/ACE/FOLR2/PYGL/FKBP5/NAMPT/CHRM3/TOP2A/TLR7/SFRP1/CHKA	11
MF	GO:0015026	coreceptor activity	7/713	48/18352	0.00238496	0.0442603	0.038533	CD86/ACKR3/CD8A/NGFR/CXCR6/ROR2/IGSF1	7
MF	GO:0008201	heparin binding	15/713	169/18352	0.00249771	0.0452993	0.0394375	SERPINA5/COL11A1/FGF7/PTPRC/ADAMTSL5/CCN5/FN1/SMOC2/THBS4/CCN4/MSTN/H1-1/SFRP1/MPIG6B/LGR6	15
MF	GO:0008191	metalloendopeptidase inhibitor activity	4/713	16/18352	0.00282964	0.0501789	0.0436856	SPOCK1/TIMP4/RARRES1/TIMP1	4
