# Supplementary material for: Identification and Verification of Feature Immune-Related Genes in Patients With Hypertrophic Cardiomyopathy Based on Bioinformatics Analyses
Source: Front Cardiovasc Med. 2021 Oct 26;8:752559. doi: 10.3389/fcvm.2021.752559 (PMC8577723; doi:10.3389/fcvm.2021.752559)
Supplement: Supplementary file 5 [file Table_4.XLSX]

## Sheet: supplement file 1-information a
#node1	node2	node1_string_id	node2_string_id	neighborhood_on_chromosome	gene_fusion	phylogenetic_cooccurrence	homology	coexpression	experimentally_determined_interaction	database_annotated	automated_textmining	combined_score
AGER	ITGB2	9606.ENSP00000364210	9606.ENSP00000380948	0	0	0	0	0.098	0	0.9	0.381	0.939
AGTR1	JAK2	9606.ENSP00000419422	9606.ENSP00000371067	0	0	0	0	0	0.476	0	0.952	0.973
BTK	FCER1G	9606.ENSP00000483570	9606.ENSP00000289902	0	0	0	0	0.216	0.282	0.9	0.395	0.961
BTK	JUN	9606.ENSP00000483570	9606.ENSP00000360266	0	0	0	0	0	0.057	0.9	0.41	0.939
BTK	SYK	9606.ENSP00000483570	9606.ENSP00000364907	0	0	0	0.656	0.305	0.462	0.9	0.984	0.973
BTK	JAK2	9606.ENSP00000483570	9606.ENSP00000371067	0	0	0	0.618	0.1	0	0.9	0.503	0.923
BTK	ITK	9606.ENSP00000483570	9606.ENSP00000398655	0	0	0	0.947	0	0.213	0.9	0.807	0.921
BTK	HCK	9606.ENSP00000483570	9606.ENSP00000444986	0	0	0	0.857	0.36	0.27	0.9	0.704	0.954
C3	C5AR1	9606.ENSP00000245907	9606.ENSP00000347197	0	0	0	0	0.063	0.086	0.6	0.833	0.935
C3	ITGB2	9606.ENSP00000245907	9606.ENSP00000380948	0	0	0	0	0.064	0.27	0.9	0.587	0.968
C3	C3AR1	9606.ENSP00000245907	9606.ENSP00000302079	0	0	0	0	0.062	0.249	0.8	0.985	0.997
C5AR1	TLR2	9606.ENSP00000347197	9606.ENSP00000260010	0	0	0	0	0.17	0	0	0.985	0.987
CCL11	HCK	9606.ENSP00000302234	9606.ENSP00000444986	0	0	0	0	0.051	0	0.9	0.093	0.906
CCL11	FPR1	9606.ENSP00000302234	9606.ENSP00000471493	0	0	0	0	0	0	0.9	0.104	0.906
CCL11	EDN1	9606.ENSP00000302234	9606.ENSP00000368683	0	0	0	0	0.049	0	0.9	0.234	0.92
CCL2	LIF	9606.ENSP00000225831	9606.ENSP00000249075	0	0	0	0	0.098	0	0.9	0.506	0.951
CCL2	JUN	9606.ENSP00000225831	9606.ENSP00000360266	0	0	0	0	0.062	0	0.9	0.686	0.968
CCL2	IL18	9606.ENSP00000225831	9606.ENSP00000280357	0	0	0	0	0	0	0.9	0.774	0.976
CCL2	CCR1	9606.ENSP00000225831	9606.ENSP00000296140	0	0	0	0	0.097	0.483	0.6	0.939	0.987
CCR1	PTAFR	9606.ENSP00000296140	9606.ENSP00000362965	0	0	0	0.684	0.277	0	0.9	0.269	0.93
CD14	TLR2	9606.ENSP00000304236	9606.ENSP00000260010	0	0	0	0	0.611	0.656	0.9	0.825	0.997
CD14	TLR1	9606.ENSP00000304236	9606.ENSP00000354932	0	0	0	0	0.243	0.056	0.9	0.62	0.969
CD86	ITK	9606.ENSP00000332049	9606.ENSP00000398655	0	0	0	0	0.125	0	0.9	0.306	0.934
CD86	IL1R1	9606.ENSP00000332049	9606.ENSP00000386380	0	0	0	0	0.049	0	0.9	0.468	0.944
CD86	CD8A	9606.ENSP00000332049	9606.ENSP00000386559	0	0	0	0	0.088	0	0.9	0.872	0.987
CD8A	KLRK1	9606.ENSP00000386559	9606.ENSP00000240618	0	0	0	0	0.153	0	0	0.937	0.945
CD8A	JUN	9606.ENSP00000386559	9606.ENSP00000360266	0	0	0	0	0	0	0.9	0.557	0.953
CD8A	IL2RG	9606.ENSP00000386559	9606.ENSP00000363318	0	0	0	0	0.121	0	0.9	0.721	0.973
CD8A	SYK	9606.ENSP00000386559	9606.ENSP00000364907	0	0	0	0	0.108	0.056	0.9	0.563	0.958
CD8A	PRF1	9606.ENSP00000386559	9606.ENSP00000398568	0	0	0	0	0.55	0	0	0.88	0.943
CD8A	PTPRC	9606.ENSP00000386559	9606.ENSP00000411355	0	0	0	0	0.19	0.312	0	0.913	0.947
CD8A	VAV1	9606.ENSP00000386559	9606.ENSP00000472929	0	0	0	0	0.094	0	0.9	0.562	0.956
CSF1R	TYROBP	9606.ENSP00000286301	9606.ENSP00000262629	0	0	0	0	0.925	0	0	0.94	0.995
CTSB	TLR7	9606.ENSP00000345672	9606.ENSP00000370034	0	0	0	0	0.062	0	0.9	0.278	0.926
CTSS	IL10RA	9606.ENSP00000357981	9606.ENSP00000227752	0	0	0	0	0.545	0	0.8	0.21	0.921
CTSS	TLR7	9606.ENSP00000357981	9606.ENSP00000370034	0	0	0	0	0.559	0	0.9	0.194	0.961
CYBB	RAC2	9606.ENSP00000367851	9606.ENSP00000249071	0	0	0	0	0.259	0.237	0.8	0.988	0.998
CYBB	TLR2	9606.ENSP00000367851	9606.ENSP00000260010	0	0	0	0	0.238	0.059	0	0.93	0.946
EDN1	JUN	9606.ENSP00000368683	9606.ENSP00000360266	0	0	0	0	0.074	0	0.9	0.594	0.959
EDN1	MMP9	9606.ENSP00000368683	9606.ENSP00000361405	0	0	0	0	0	0	0.8	0.652	0.927
EDN1	FPR1	9606.ENSP00000368683	9606.ENSP00000471493	0	0	0	0	0	0	0.9	0.074	0.903
EDN1	HCK	9606.ENSP00000368683	9606.ENSP00000444986	0	0	0	0	0	0	0.9	0.095	0.905
EDN1	JAK2	9606.ENSP00000368683	9606.ENSP00000371067	0	0	0	0	0	0	0.9	0.31	0.928
FCER1G	TYROBP	9606.ENSP00000289902	9606.ENSP00000262629	0	0	0	0	0.893	0	0	0.836	0.981
FCER1G	JUN	9606.ENSP00000289902	9606.ENSP00000360266	0	0	0	0	0	0	0.9	0.124	0.908
FCER1G	ITK	9606.ENSP00000289902	9606.ENSP00000398655	0	0	0	0	0.073	0.057	0.9	0.124	0.913
FCER1G	PIK3R5	9606.ENSP00000289902	9606.ENSP00000392812	0	0	0	0	0.218	0	0.9	0.043	0.918
FCER1G	VAV1	9606.ENSP00000289902	9606.ENSP00000472929	0	0	0	0	0.209	0.104	0.9	0.497	0.959
FCER1G	FCGR2B	9606.ENSP00000289902	9606.ENSP00000351497	0	0	0	0	0.303	0	0.9	0.685	0.976
FCER1G	FCGR3A	9606.ENSP00000289902	9606.ENSP00000356946	0	0	0	0	0.379	0.213	0.8	0.825	0.98
FCER1G	SYK	9606.ENSP00000289902	9606.ENSP00000364907	0	0	0	0	0.185	0.68	0.9	0.988	0.999
FCGR2B	LILRB3	9606.ENSP00000351497	9606.ENSP00000245620	0	0	0	0	0.231	0	0.8	0.465	0.91
FCGR3A	PTPRC	9606.ENSP00000356946	9606.ENSP00000411355	0	0	0	0	0.291	0.33	0	0.857	0.926
FCGR3A	SYK	9606.ENSP00000356946	9606.ENSP00000364907	0	0	0	0	0.163	0.281	0.9	0.467	0.963
FCGR3A	HCK	9606.ENSP00000356946	9606.ENSP00000444986	0	0	0	0	0.748	0.056	0.9	0.154	0.977
FPR1	PLAUR	9606.ENSP00000471493	9606.ENSP00000339328	0	0	0	0	0.141	0	0.9	0.83	0.984
FPR1	PTAFR	9606.ENSP00000471493	9606.ENSP00000362965	0	0	0	0.633	0.327	0	0.9	0.373	0.938
HCK	SYK	9606.ENSP00000444986	9606.ENSP00000364907	0	0	0	0.736	0.302	0	0.9	0.821	0.942
HCK	ITGB2	9606.ENSP00000444986	9606.ENSP00000380948	0	0	0	0	0.708	0.147	0.9	0.364	0.982
HCK	ITK	9606.ENSP00000444986	9606.ENSP00000398655	0	0	0	0.845	0.081	0	0.9	0.575	0.912
HCK	PTPRC	9606.ENSP00000444986	9606.ENSP00000411355	0	0	0	0	0.384	0.078	0.8	0.324	0.913
HMOX1	JUN	9606.ENSP00000216117	9606.ENSP00000360266	0	0	0	0	0	0	0.9	0.692	0.967
IL15RA	IL2RG	9606.ENSP00000380421	9606.ENSP00000363318	0	0	0	0	0.077	0.932	0.6	0.53	0.986
IL18	LIF	9606.ENSP00000280357	9606.ENSP00000249075	0	0	0	0	0	0	0.9	0.38	0.935
IL18	JUN	9606.ENSP00000280357	9606.ENSP00000360266	0	0	0	0	0	0	0.8	0.529	0.901
IL18	IL1R1	9606.ENSP00000280357	9606.ENSP00000386380	0	0	0	0	0	0	0	0.947	0.947
IL18	IL18R1	9606.ENSP00000280357	9606.ENSP00000387211	0	0	0	0	0	0.936	0.9	0.981	0.999
IL18R1	JUN	9606.ENSP00000387211	9606.ENSP00000360266	0	0	0	0	0	0	0.9	0.189	0.915
IL2RG	PRKCB	9606.ENSP00000363318	9606.ENSP00000305355	0	0	0	0	0.111	0	0.9	0.137	0.916
IL2RG	SOCS3	9606.ENSP00000363318	9606.ENSP00000330341	0	0	0	0	0.063	0	0.9	0.25	0.923
IL2RG	SYK	9606.ENSP00000363318	9606.ENSP00000364907	0	0	0	0	0.174	0	0.9	0.271	0.934
IL2RG	JAK2	9606.ENSP00000363318	9606.ENSP00000371067	0	0	0	0	0.065	0.27	0.8	0.63	0.942
IRF5	OASL	9606.ENSP00000349770	9606.ENSP00000257570	0	0	0	0	0.096	0.105	0.9	0.288	0.934
IRF5	JUN	9606.ENSP00000349770	9606.ENSP00000360266	0	0	0	0	0	0	0.9	0.364	0.933
ITGB2	TYROBP	9606.ENSP00000380948	9606.ENSP00000262629	0	0	0	0	0.851	0	0	0.451	0.915
ITGB2	PLAUR	9606.ENSP00000380948	9606.ENSP00000339328	0	0	0	0	0.071	0.27	0.9	0.338	0.949
ITGB2	MMP9	9606.ENSP00000380948	9606.ENSP00000361405	0	0	0	0	0.29	0.069	0.9	0.399	0.955
ITGB2	PLAU	9606.ENSP00000380948	9606.ENSP00000361850	0	0	0	0	0.063	0	0.9	0.219	0.92
ITGB2	VAV1	9606.ENSP00000380948	9606.ENSP00000472929	0	0	0	0	0.307	0.27	0.8	0.417	0.933
ITK	SYK	9606.ENSP00000398655	9606.ENSP00000364907	0	0	0	0.665	0.203	0	0.9	0.771	0.938
ITK	VAV1	9606.ENSP00000398655	9606.ENSP00000472929	0	0	0	0	0.119	0.121	0.9	0.963	0.996
JAK2	OSMR	9606.ENSP00000371067	9606.ENSP00000274276	0	0	0	0	0.062	0.213	0.8	0.413	0.901
JAK2	SOCS3	9606.ENSP00000371067	9606.ENSP00000330341	0	0	0	0	0.062	0.902	0.9	0.992	0.999
JUN	SYK	9606.ENSP00000360266	9606.ENSP00000364907	0	0	0	0	0	0.057	0.9	0.522	0.951
KLRK1	TYROBP	9606.ENSP00000240618	9606.ENSP00000262629	0	0	0	0	0.062	0.421	0	0.959	0.976
LIF	MMP9	9606.ENSP00000249075	9606.ENSP00000361405	0	0	0	0	0.062	0	0.9	0.338	0.932
NOD2	TLR2	9606.ENSP00000300589	9606.ENSP00000260010	0	0	0	0	0.314	0	0	0.978	0.985
PIK3R5	SYK	9606.ENSP00000392812	9606.ENSP00000364907	0	0	0	0	0.181	0	0.9	0.214	0.93
PLAU	PLAUR	9606.ENSP00000361850	9606.ENSP00000339328	0	0	0	0	0.221	0.975	0.9	0.989	0.999
PRKCB	WNT5A	9606.ENSP00000305355	9606.ENSP00000264634	0	0	0	0	0	0	0.9	0.165	0.912
RAC2	VAV1	9606.ENSP00000249071	9606.ENSP00000472929	0	0	0	0	0.35	0.283	0.8	0.767	0.975
S100A8	S100A9	9606.ENSP00000357722	9606.ENSP00000357727	0	0	0	0.801	0.995	0.95	0.9	0.987	0.999
SPP1	SYK	9606.ENSP00000378517	9606.ENSP00000364907	0	0	0	0	0.062	0.06	0.9	0.208	0.92
SYK	TYROBP	9606.ENSP00000364907	9606.ENSP00000262629	0	0	0	0	0.349	0.678	0.8	0.989	0.999
SYK	VAV1	9606.ENSP00000364907	9606.ENSP00000472929	0	0	0	0	0.18	0.969	0.9	0.989	0.999
TLR1	TLR2	9606.ENSP00000354932	9606.ENSP00000260010	0	0	0	0.771	0.508	0.651	0.9	0.996	0.985
TNFRSF8	TNFSF8	9606.ENSP00000263932	9606.ENSP00000223795	0	0	0	0	0.08	0.487	0.8	0.989	0.998
